# Supplementary material for: Extensive genomic diversity among Mycobacterium marinum strains revealed by whole genome sequencing
Source: Sci Rep. 2018 Aug 13;8:12040. doi: 10.1038/s41598-018-30152-y (PMC6089878; doi:10.1038/s41598-018-30152-y)
Supplement: Supplementary file 2 — Supplementary Table 1 [file 41598_2018_30152_MOESM2_ESM.xlsx]

## Sheet: ReadMe
Extensive genomic diversity among Mycobacterium marinum strains revealed by whole genome sequencing
Sarbashis Das1, B. M. Fredrik Pettersson1, Phani Rama Krishna Behra1, Amrita Mallick2, Martin Cheramie2, Malavika Ramesh, Lisa Shirreff2, Tanner DuCote2, Santanu Dasgupta1, Don G. Ennis2
and Leif. A. Kirsebom*,1
Supplementary File 1:
Shee1: Overview of genome annotation.
Sheet2: Predicted non-coding RNA

## Sheet: Sheet1
Strains	Genome length	GC contect	CDS	tRNA	rRNAs	No. Of Scaffold	Seq. Coverage	Seqencing Technique
BB170200	5827492	64.05	5422	49	3	410	85	Illumina	0
DL240490	5780552	66.44	5343	50	3	289	142	Illumina	0
CCUG20998	6453310	65.72	5434	51	6	1	94	PacBio	0
NCTC2275	6362177	65.61	5601	48	3	227	180	Illumina	1
MSS4	6258384	65.02	5426	45	3	196	365	Illumina	1
MSS2	6104717	66.26	5314	47	3	175	156	Illumina	1
Davis-1	6425753	65.65	5564	35	3	227	601	Illumina	1
VIMS-9	6521082	63.58	5745	41	3	262	504	Illumina	1
KST-214	5897100	64.84	5208	39	3	212	167	Illumina	1
DSM44344	6304787	63.61	5518	42	3	150	460	Illumina	1
DSM43518	6395074	65.1	5591	46	3	154	446	Illumina	1
DSM43519	6319947	63.91	5526	44	3	165	256	Illumina	1
1218R	6467358	65.69	5469	53	6	1	107	PacBio	0
DE4381	6324388	65.71	5480	50	3	140	342	Illumina	0
DE4576	6416700	65.72	5508	51	3	133	44	Illumina	0
Published
M	6636827	65.7	5573	49	3	1			0
E11	6399402	65.55	5503	53	6	2			0
MB2	6134390	65.77	5312	49	3	3			0
Europe	6029340	65.66	5302	50	3	4			0
Plasmid
BB170200	132228		133	0	0	8	85	Illumina
DL240490	156069		177	0	0	6	142	Illumina
CCUG20998	127576	63.96	120	1		1	94	PacBio
NCTC2275	122339	63.93	113	1	0	3	180	Illumina
MSS4	95807		83	0	0	1	365	Illumina
MSS2	95789		85	0	0	1	156	Illumina
Davis-1	115202		107	1	0	1	601	Illumina
VIMS-9	124851		118	1	0	1	504	Illumina
KST-214	86098		77	0	0	1	167	Illumina
DSM44344	127542		118	1	0	1	460	Illumina
DSM43518	122246		112	1	0	2	446	Illumina
DSM43519	181538		161	1	0	1	256	Illumina
1218R	130351	63.98	125	1	0	1	107	PacBio
DE4381	Not detected
DE4576	Not detected
Published
M	23317		28	0	0	1
E11	114229		106	1	0	1
MB2	not detected
Europe	not detected

## Sheet: Sheet2
ID	Type	Mm_MB2_merged	Mm_KST-214	Mm_Europe_merged	Mm_Davis-1_genome	Mm_DL240490_genome	Mm_BB170200_genome	Mm_44344_genome	Mm_43519_genome	Mm_43518_genome	GCA_000723425_ME11	Mm_CCUG20998_02062015	Mm_MSS-2_genome	Mm_MSS-4_genome	Mm_VIMS-9	Mm_1218R_02062015	Mm_DE4381	Mm_MMAR	Mm_NCTC2275	Mm_DE4576
		48	49	50	54	45	45	58	57	53	55	64	50	56	74	64	59	59	59	54
5_ureB_sRNA	sRNA	5_ureB_sRNA	5_ureB_sRNA	5_ureB_sRNA	5_ureB_sRNA	5_ureB_sRNA	5_ureB_sRNA	5_ureB_sRNA	5_ureB_sRNA	5_ureB_sRNA	5_ureB_sRNA	5_ureB_sRNA	5_ureB_sRNA	5_ureB_sRNA	5_ureB_sRNA	5_ureB_sRNA	5_ureB_sRNA	5_ureB_sRNA	5_ureB_sRNA	5_ureB_sRNA
6C	Cis-reg	6C	6C	6C	6C	6C	6C	6C	6C	6C	6C	6C	6C	6C	6C	6C	6C	6C	6C	6C
ALIL	Cis-reg	ALIL	AS1890	ALIL	ALIL		ALIL	ALIL	ALIL	ALIL	ALIL	ALIL	ALIL	ALIL	ALIL	ALIL	ALIL	ALIL	ALIL	ALIL
ALIL	Cis-reg														ALIL
AS1890	Gene; sRNA			AS1890	AS1890			AS1890	AS1890	AS1890	AS1890	AS1890	AS1890	AS1890	AS1890	AS1890	AS1890	AS1890	AS1890
ASdes	Gene; sRNA	ASdes	ASdes	ASdes	ASdes	ASdes	ASdes	ASdes	ASdes	ASdes	ASdes	ASdes	ASdes	ASdes	ASdes	ASdes	ASdes	ASdes	ASdes	ASdes
ASdes	Gene; sRNA	ASdes	ASdes	ASdes	ASdes	ASdes	ASdes	ASdes	ASdes	ASdes	ASdes	ASdes	ASdes	ASdes	ASdes	ASdes	ASdes	ASdes	ASdes	ASdes
ASdes	Gene; sRNA	ASdes	ASdes	ASdes	ASdes	ASdes	ASdes	ASdes	ASdes	ASdes	ASdes	ASdes	ASdes	ASdes	ASdes	ASdes	ASdes	ASdes	ASdes	ASdes
ASpks	Gene; antisense	ASpks	ASpks	ASpks	ASpks	ASpks	ASpks	ASpks	ASpks	ASpks	ASpks	ASpks	ASpks	ASpks	ASpks	ASpks	ASpks	ASpks	ASpks	ASpks
ASpks	Gene; antisense	ASpks	ASpks	ASpks	ASpks	ASpks	ASpks	ASpks	ASpks	ASpks	ASpks	ASpks	ASpks	ASpks	ASpks	ASpks	ASpks	ASpks	ASpks	ASpks
ASpks	Gene; antisense	ASpks	ASpks	ASpks	ASpks	ASpks	ASpks	ASpks	ASpks	ASpks	ASpks	ASpks	ASpks	ASpks	ASpks	ASpks	ASpks	ASpks	ASpks	ASpks
ASpks	Gene; antisense	ASpks	ASpks	ASpks	ASpks	ASpks	ASpks	ASpks	ASpks	ASpks	ASpks	ASpks	ASpks	ASpks	ASpks	ASpks	ASpks	ASpks	ASpks	ASpks
ASpks	Gene; antisense	ASpks	ASpks	ASpks	ASpks	ASpks	ASpks	ASpks	ASpks	ASpks	ASpks	ASpks	ASpks	ASpks	ASpks	ASpks	ASpks	ASpks	ASpks	ASpks
ASpks	Gene; antisense	ASpks	ASpks	ASpks	ASpks	ASpks	ASpks	ASpks	ASpks	ASpks	ASpks	ASpks	ASpks	ASpks	ASpks	ASpks	ASpks	ASpks	ASpks	ASpks
ASpks	Gene; antisense	ASpks	ASpks	ASpks	ASpks	ASpks	ASpks	ASpks	ASpks	ASpks	ASpks	ASpks	ASpks	ASpks	ASpks	ASpks	ASpks	ASpks	ASpks	ASpks
ASpks	Gene; antisense	ASpks	ASpks	ASpks	ASpks	ASpks		ASpks	ASpks	ASpks	ASpks	ASpks	ASpks	ASpks	ASpks	ASpks	ASpks	ASpks	ASpks	ASpks
ASpks	Gene; antisense	ASpks	ASpks		ASpks			ASpks	ASpks	ASpks	ASpks	ASpks	ASpks	ASpks	ASpks	ASpks	ASpks	ASpks	ASpks	ASpks
ASpks	Gene; antisense	ASpks			ASpks			ASpks	ASpks	ASpks	ASpks	ASpks	ASpks	ASpks		ASpks	ASpks	ASpks	ASpks	ASpks
ASpks	Gene; antisense				ASpks			ASpks	ASpks	ASpks	ASpks	ASpks		ASpks		ASpks	ASpks	ASpks	ASpks	ASpks
ASpks	Gene; antisense				ASpks			ASpks	ASpks	ASpks	ASpks	ASpks		ASpks		ASpks	ASpks	ASpks	ASpks	ASpks
ASpks	Gene; antisense				ASpks			ASpks	ASpks	ASpks		ASpks		ASpks		ASpks	ASpks	ASpks	ASpks
ASpks	Gene; antisense				ASpks			ASpks	ASpks			ASpks		ASpks		ASpks	ASpks	ASpks	ASpks
ASpks	Gene; antisense				ASpks			ASpks	ASpks			ASpks		ASpks		ASpks	ASpks	ASpks	ASpks
ASpks	Gene; antisense							ASpks				ASpks				ASpks	ASpks	ASpks	ASpks
ASpks	Gene; antisense											ASpks				ASpks		ASpks
ASpks	Gene; antisense											ASpks				ASpks		ASpks
ASpks	Gene; antisense											ASpks				ASpks
ASpks	Gene; antisense											ASpks				ASpks
ASpks	Gene; antisense											ASpks				ASpks
Actino-pnp	Cis-reg	Actino-pnp	Actino-pnp	Actino-pnp	Actino-pnp	Actino-pnp	Actino-pnp	Actino-pnp	Actino-pnp	Actino-pnp	Actino-pnp	Actino-pnp	Actino-pnp	Actino-pnp	Actino-pnp	Actino-pnp	Actino-pnp	Actino-pnp	Actino-pnp	Actino-pnp
Actino-pnp	Cis-reg	Actino-pnp				Actino-pnp	Actino-pnp											Actino-pnp		Actino-pnp
AdoCbl_riboswitch	Cis-reg; riboswitch	AdoCbl_riboswitch	AdoCbl_riboswitch	AdoCbl_riboswitch	AdoCbl_riboswitch	AdoCbl_riboswitch	AdoCbl_riboswitch	AdoCbl_riboswitch	AdoCbl_riboswitch	AdoCbl_riboswitch	AdoCbl_riboswitch	AdoCbl_riboswitch	AdoCbl_riboswitch	AdoCbl_riboswitch	AdoCbl_riboswitch	AdoCbl_riboswitch	AdoCbl_riboswitch	AdoCbl_riboswitch	AdoCbl_riboswitch	AdoCbl_riboswitch
Bacteria_small_SRP	Gene	Bacteria_small_SRP	Bacteria_small_SRP	Bacteria_small_SRP	Bacteria_small_SRP	Bacteria_small_SRP	Bacteria_small_SRP	Bacteria_small_SRP	Bacteria_small_SRP	Bacteria_small_SRP	Bacteria_small_SRP	Bacteria_small_SRP	Bacteria_large_SRP	Bacteria_small_SRP	Bacteria_small_SRP	Bacteria_small_SRP	Bacteria_small_SRP	Bacteria_small_SRP	Bacteria_small_SRP	Bacteria_small_SRP
Cobalamin	Cis-reg; riboswitch	Cobalamin	Cobalamin	Cobalamin	Cobalamin	Cobalamin	Cobalamin	Cobalamin	Cobalamin	Cobalamin	Cobalamin	Cobalamin	Bacteria_small_SRP	Cobalamin	Cobalamin	Cobalamin	Cobalamin	Cobalamin	Cobalamin	Cobalamin
Cobalamin	Cis-reg; riboswitch	Cobalamin	Cobalamin	Cobalamin	Cobalamin	Cobalamin	Cobalamin	Cobalamin	Cobalamin	Cobalamin	Cobalamin	Cobalamin	Cobalamin	Cobalamin	Cobalamin	Cobalamin	Cobalamin	Cobalamin	Cobalamin	Cobalamin
Cobalamin	Cis-reg; riboswitch												Cobalamin
F6	Gene; sRNA	F6	F6	F6	F6	F6	F6	F6	F6	F6	F6	F6	F6	F6	F6	F6	F6	F6	F6	F6
Glycine	Cis-reg; riboswitch	Glycine	Glycine	Glycine	Glycine	Glycine	Glycine	Glycine	Glycine	Glycine	Glycine	Glycine	Glycine	Glycine	Glycine	Glycine	Glycine	Glycine	Glycine	Glycine
Glycine	Cis-reg; riboswitch	Glycine	Glycine	Glycine	Glycine	Glycine	Glycine	Glycine	Glycine	Glycine	Glycine	Glycine	Glycine	Glycine	Glycine	Glycine	Glycine	Glycine	Glycine	Glycine
Glycine	Cis-reg; riboswitch	Glycine	Glycine	Glycine	Glycine	Glycine	Glycine	Glycine	Glycine	Glycine	Glycine	Glycine	Glycine	Glycine	Glycine	Glycine	Glycine	Glycine	Glycine	Glycine
Intron_gpII	Intron			Intron_gpII				Intron_gpII	Intron_gpII			Intron_gpII			Intron_gpII				Intron_gpII	Intron_gpII
Intron_gpII	Intron														Intron_gpII					Intron_gpII
Intron_gpII	Intron														Intron_gpII					Intron_gpII
Intron_gpII	Intron														Intron_gpII
Intron_gpII	Intron														Intron_gpII
Intron_gpII	Intron														Intron_gpII
Intron_gpII	Intron														Intron_gpII
Intron_gpII	Intron														Intron_gpII
Ms_AS-1	Gene; sRNA	Ms_AS-1	Ms_AS-1	Ms_AS-1	Ms_AS-1	Ms_AS-1	Ms_AS-1	Ms_AS-1	Ms_AS-1	Ms_AS-1	Ms_AS-1	Ms_AS-1	Ms_AS-1	Ms_AS-1	Ms_AS-1	Ms_AS-1	Ms_AS-1	Ms_AS-1	Ms_AS-1	Ms_AS-1
Ms_AS-5	Gene; sRNA	Ms_AS-5	Ms_AS-5	Ms_AS-5	Ms_AS-5	Ms_AS-5	Ms_AS-5	Ms_AS-5	Ms_AS-5	Ms_AS-5	Ms_AS-5	Ms_AS-5	Ms_AS-5	Ms_AS-5	Ms_AS-5	Ms_AS-5	Ms_AS-5	Ms_AS-5	Ms_AS-5	Ms_AS-5
Ms_AS-8	Gene; sRNA	Ms_AS-8		Ms_AS-8	Ms_AS-8	Ms_AS-8	Ms_AS-8	Ms_AS-8	Ms_AS-8	Ms_IGR-5	Ms_AS-8	Ms_AS-8	Ms_AS-8	Ms_AS-8		Ms_AS-8	Ms_AS-8	Ms_AS-8	Ms_AS-8	Ms_AS-8
Ms_IGR-5	Gene; sRNA	Ms_IGR-5	Ms_IGR-5	Ms_IGR-5	Ms_IGR-5	Ms_IGR-5	Ms_IGR-5	Ms_IGR-5	Ms_IGR-5		Ms_IGR-5	Ms_IGR-5	Ms_IGR-5	Ms_IGR-5	Ms_IGR-5	Ms_IGR-5	Ms_IGR-5	Ms_IGR-5	Ms_IGR-5	Ms_IGR-5
Ms_IGR-7	Gene; sRNA		Ms_IGR-7	Ms_IGR-7				Ms_IGR-7	Ms_IGR-7	Ms_IGR-7	Ms_IGR-7	Ms_IGR-7		Ms_IGR-7	Ms_IGR-7	Ms_IGR-7	Ms_IGR-7	Ms_IGR-7	Ms_IGR-7
Ms_IGR-7	Gene; sRNA		Ms_IGR-7	Ms_IGR-7				Ms_IGR-7	Ms_IGR-7	Ms_IGR-7	Ms_IGR-7	Ms_IGR-7		Ms_IGR-7	Ms_IGR-7	Ms_IGR-7	Ms_IGR-7		Ms_IGR-7
Ms_IGR-7	Gene; sRNA										Ms_IGR-7				Ms_IGR-7
Ms_IGR-7	Gene; sRNA														Ms_IGR-7
Ms_IGR-7	Gene; sRNA														Ms_IGR-7
Ms_IGR-7	Gene; sRNA														Ms_IGR-7
Ms_IGR-7	Gene; sRNA														Ms_IGR-7
Ms_IGR-7	Gene; sRNA														Ms_IGR-7
Ms_IGR-7	Gene; sRNA														Ms_IGR-7
Ms_IGR-7	Gene; sRNA														Ms_IGR-7
Ms_IGR-7	Gene; sRNA														Ms_IGR-7
Ms_IGR-7	Gene; sRNA														Ms_IGR-7
Ms_IGR-8	Gene; sRNA	Ms_IGR-8	Ms_IGR-8	Ms_IGR-8	Ms_IGR-8	Ms_IGR-8	Ms_IGR-8	Ms_IGR-8	Ms_IGR-8		Ms_IGR-8	Ms_IGR-8	Ms_IGR-8	Ms_IGR-8	Ms_IGR-8	Ms_IGR-8	Ms_IGR-8	Ms_IGR-8	Ms_IGR-8	Ms_IGR-8
PK-G12rRNA	Gene; rRNA	PK-G12rRNA	PK-G12rRNA	PK-G12rRNA	PK-G12rRNA	PK-G12rRNA	PK-G12rRNA	PK-G12rRNA	PK-G12rRNA	Ms_IGR-8	PK-G12rRNA	PK-G12rRNA	PK-G12rRNA	PK-G12rRNA	PK-G12rRNA	PK-G12rRNA	PK-G12rRNA	PK-G12rRNA	PK-G12rRNA	PK-G12rRNA
PK-G12rRNA	Gene; rRNA									PK-G12rRNA	PK-G12rRNA	PK-G12rRNA				PK-G12rRNA
RNaseP_bact_a	Gene; ribozyme	RNaseP_bact_a	RNaseP_bact_a	RNaseP_bact_a	RNaseP_bact_a	RNaseP_bact_a	RNaseP_bact_a	RNaseP_bact_a	RNaseP_bact_a	RNaseP_bact_a	RNaseP_bact_a	RNaseP_bact_a	RNaseP_bact_a	RNaseP_bact_a	RNaseP_bact_a	RNaseP_bact_a	RNaseP_bact_a	RNaseP_bact_a	RNaseP_bact_a	RNaseP_bact_a
SAM	Cis-reg; riboswitch	SAM-IV	SAM-IV	SAM-IV	SAM-IV	SAM-IV	SAM-IV	SAM-IV	SAM-IV	SAM-IV	SAM-IV	SAM-IV	SAM-IV	SAM-IV	SAM-IV	SAM-IV	SAM-IV	SAM-IV	SAM-IV	SAM-IV
SECIS_3	Cis-regulatory element	SECIS_3	SECIS_3	SECIS_3	SECIS_3	SECIS_3	SECIS_3	SECIS_3	SECIS_3	SECIS_3	SECIS_3	SECIS_3	SECIS_3	SECIS_3	SECIS_3	SECIS_3	SECIS_3	SECIS_3	SECIS_3	SECIS_3
T-box	Cis-regulatory element	T-box	T-box	T-box	T-box	T-box	T-box	T-box	T-box	T-box	T-box	T-box	T-box	T-box	T-box	T-box	T-box	T-box	T-box	T-box
TPP	Cis-reg; riboswitch	TPP	TPP	TPP	TPP	TPP	TPP	TPP	TPP	TPP	TPP	TPP	TPP	TPP	TPP	TPP	TPP	TPP	TPP	TPP
TPP	Cis-reg; riboswitch	TPP	TPP	TPP	TPP	TPP	TPP	TPP	TPP	TPP	TPP	TPP	TPP	TPP	TPP	TPP	TPP	TPP	TPP	TPP
crcB	Cis-reg; riboswitch	crcB	crcB	crcB	crcB	crcB	crcB	crcB	crcB	crcB	crcB	crcB	crcB	crcB	crcB	crcB	crcB	crcB	crcB	crcB
cspA	Cis-reg; thermoregulator	cspA	cspA	cspA	cspA	cspA	cspA	cspA	cspA	cspA	cspA	cspA	cspA	cspA	cspA	cspA	cspA	cspA	cspA	cspA
cspA	Cis-reg; thermoregulator		cspA		cspA								cspA		cspA	cspA	cspA
group-II-D1D4-4	Intron		group-II-D1D4-4	group-II-D1D4-4				group-II-D1D4-4	group-II-D1D4-4	group-II-D1D4-4	group-II-D1D4-4	group-II-D1D4-4		group-II-D1D4-4	group-II-D1D4-4	group-II-D1D4-4	group-II-D1D4-4		group-II-D1D4-4
group-II-D1D4-4	Intron														group-II-D1D4-4
group-II-D1D4-4	Intron														group-II-D1D4-4
group-II-D1D4-4	Intron														group-II-D1D4-6
group-II-D1D4-4	Intron														group-II-D1D4-7
group-II-D1D4-4	Intron														group-II-D1D4-7
mraW	Cis-regulatory element	mraW	mraW	mraW	mraW	mraW	mraW	mraW	mraW	mraW	mraW	mraW	mraW	mraW	mraW	mraW	mraW	mraW	mraW	mraW
ncrMT1302	Gene; sRNA	ncrMT1302	ncrMT1302	ncrMT1302	ncrMT1302	ncrMT1302	ncrMT1302	ncrMT1302	ncrMT1302	ncrMT1302	ncrMT1302	ncrMT1302	ncrMT1302	ncrMT1302	ncrMT1302	ncrMT1302	ncrMT1302	ncrMT1302	ncrMT1302	ncrMT1302
tmRNA	Gene	tmRNA	tmRNA	tmRNA	tmRNA	tmRNA	tmRNA	tmRNA	tmRNA	tmRNA	tmRNA	tmRNA	tmRNA	tmRNA	tmRNA	tmRNA	tmRNA	tmRNA	tmRNA	tmRNA
ydaO-yuaA	Cis-reg	ydaO-yuaA	ydaO-yuaA	ydaO-yuaA	ydaO-yuaA	ydaO-yuaA	ydaO-yuaA	ydaO-yuaA	ydaO-yuaA	ydaO-yuaA	ydaO-yuaA	ydaO-yuaA	ydaO-yuaA	ydaO-yuaA	ydaO-yuaA	ydaO-yuaA	ydaO-yuaA	ydaO-yuaA	ydaO-yuaA	ydaO-yuaA
ykkC-III	Cis-reg	ykkC-III	ykkC-III	ykkC-III	ykkC-III	ykkC-III	ykkC-III	ykkC-III	ykkC-III	ykkC-III	ykkC-III	ykkC-III	ykkC-III	ykkC-III	ykkC-III	ykkC-III	ykkC-III	ykkC-III	ykkC-III	ykkC-III
ykoK	Cis-reg	ykoK	ykoK	ykoK	ykoK	ykoK	ykoK	ykoK	ykoK	ykoK	ykoK	ykoK	ykoK	ykoK	ykoK	ykoK	ykoK	ykoK	ykoK	ykoK
ykoK	Cis-reg	ykoK	ykoK	ykoK	ykoK	ykoK	ykoK	ykoK	ykoK	ykoK	ykoK	ykoK	ykoK	ykoK	ykoK	ykoK	ykoK	ykoK	ykoK	ykoK
ykoK	Cis-reg	ykoK	ykoK	ykoK	ykoK	ykoK	ykoK	ykoK	ykoK	ykoK	ykoK	ykoK	ykoK	ykoK	ykoK	ykoK	ykoK	ykoK	ykoK	ykoK
