# Supplementary material for: Extensive genomic diversity among Mycobacterium marinum strains revealed by whole genome sequencing
Source: Sci Rep. 2018 Aug 13;8:12040. doi: 10.1038/s41598-018-30152-y (PMC6089878; doi:10.1038/s41598-018-30152-y)
Supplement: Supplementary file 3 — Supplementary Table 2 [file 41598_2018_30152_MOESM3_ESM.xls]

## Sheet: ReadMe
Extensive genomic diversity among Mycobacterium marinum strains revealed by whole genome sequencing
Sarbashis Das1, B. M. Fredrik Pettersson1, Phani Rama Krishna Behra1, Amrita Mallick2, Martin Cheramie2, Malavika Ramesh, Lisa Shirreff2, Tanner DuCote2, Santanu Dasgupta1, Don G. Ennis2
and Leif. A. Kirsebom*,1
Shee1: Detail information about predicted phages in different Mma Strains
Duplicate_Phages: listed duplicated phage between all the predicted phages.

## Sheet: Sheet1
Genome	ID	Description	Length (bp)	Date Created	Number of phages			Total Number of Phages	Size of Phages ( in base pairs- bps)
					Intact	Incomplete	Questionable	Intact/questionable/incomplete	Intact	Incomplete	Questionable	Total
					12	21	4	37
M. marinum M	ZZ_f9cfe16ce1	MMAR	6747441	2016-12-14	0	1	0	1	0	8397	0	8397
M. marinum DE4576	ZZ_6dbe0711ea	gi|Mm_DE4576:length=6416700	6416701	2016-12-14	1	1	0	2	5713	12734	0	18447
M. marinum MB2	ZZ_f633c801c2	gi|Mm_MB2_merged:length=6134390	6134391	2016-12-14	0	1	0	1	0	8955	0	8955
M. marinum DL240490	ZZ_00acf71d0a	gi|Mm_DL240490:length=5942105	5942106	2016-12-14	0	1	0	1	0	7537	0	7537
M. marinum BB170200	ZZ_70e01a663d	gi|Mm_BB170200:length=5965204	5965205	2016-12-14	0	1	0	1	0	7398	0	7398
M. marinum MSS2	ZZ_678cc502f7	Edited|Mm_MSS-2:length=6206179	6206180	2016-12-14	1	0	0	1	5493	0	0	5493
M. marinum Davis1	ZZ_eab49b7a35	gi|Mm_Davis-1:length=6554762	6554763	2016-12-14	1	1	0	2	57354	14066	0	71420
M. marinum VIMS9	ZZ_ba8d3d787f	gi|Mm_VIMS-9:length=6651417	6651418	2016-12-14	1	0	0	1	50195	0	0	50195
M. marinum KST214	ZZ_dc5878c221	gi|Mm_KST-214:length=5988686	5988687	2016-12-14	0	3	0	3	0	8089;8489;7558	0	24136
M. marinum Europe	ZZ_acf9381470	gi|Mm_Europe_merged:length=6029340	6029341	2016-12-14	0	3	0	3	0	13272;8331;7557	0	29160
M. marinum CCUG 20998	ZZ_80ef19136d	gnl|LeifICM|CCUG20998_contig000001	6560866	2016-12-14	2	0	0	2	56543;57561	0	0	114104
M. marinum NCTC	ZZ_55b7106a1a	gi|MMNCTC_01022015:length=6490084	6490085	2016-12-14	1	0	1	2	59172	0	45205	104377
M. marinum DSM44344	ZZ_fd5b9e855c	gi|Mm_44344:length=6438011	6438012	2016-12-14	2	0	0	2	56529;57561	0	0	114090
M. marinum DSM45319	ZZ_93aa65c8ad	gi|Mm_43519:length=6506970	6506971	2016-12-14	2	0	0	2	56453;57561	0	0	114014
M. marinum E11	ZZ_bd1d19dced	gi|GCA_000723425:length=6399402	6399403	2016-12-14	0	5	0	5	0	8651;8407;6546;15130;7558	0	46292
M. marinum DE4381	ZZ_78d4419415	gi|Mm_DE4381:length=6324388	6324389	2016-12-14	0	0	1	1	0	0	36084	36084
M. marinum 1218R	ZZ_7278d68f3e	gnl|LeifICM|1218R_contig000001	6575148	2016-12-14	0	0	1	1	0	0	58298	58298
M. marinum MSS4	ZZ_4283064d0f	gi|Mm_MSS-4:length=6359675	6359676	2016-12-14	0	2	0	2	0	7558;8407	0	15965
M. marinum DSM43518	ZZ_6052d5cdeb	gi|Mm_43518:length=6523002	6523003	2016-12-14	1	2	1	4	39188	15499;15815	45205	115707

## Sheet: Duplicate_Phages
## Intact _Phages	Total 12 Intact Phages	80^ Identity and 50% Qcoverage
M.m_MSS2/Intact_1	M.m_DE4576/Intact_2
M.m_CCUG_20998/Intact_1	M.m_DSM44344/Intact_1	M.m_DSM45319/Intact_1	M.m_DSM43518/Incomplete_4	M.m_NCTC/Intact_1
M.m_CCUG_20998/Intact_2	M.m_DSM44344/Intact_2	M.m_DSM45319/Intact_2	M.m_DSM43518/Questionable_2	M.m_NCTC/Questionable_2
M.m_Davis1/Intact_2	Unique
M.m_VIMS9/Intact_1	Unique
M.m_DSM43518/Intact_3	Unique
## Questionable	Total 4 Questionable Phages	80^ Identity and 50% Qcoverage
M.m_1218R/Questionable_1	M.m_DE4381/Questionable_1
## Incomplete	Only homologous shown..	80^ Identity and 50% Qcoverage
M.m_M/Incomplete_1	M.m_MSS4/Incomplete_2	M.m_E11/Incomplete_2	M.m_KST214/Incomplete_1	M.m_Europe/Incomplete_2
M.m_DL240490/Incomplete_1	M.m_MSS4/Incomplete_1	M.m_E11/Incomplete_5	M.m_KST214/Incomplete_3	M.m_Europe/Incomplete_3	M.m_BB170200/Incomplete_1
M.m_DE4576/Incomplete_1	M.m_Davis1/Incomplete_1
