# Supplementary material for: Extensive genomic diversity among Mycobacterium marinum strains revealed by whole genome sequencing
Source: Sci Rep. 2018 Aug 13;8:12040. doi: 10.1038/s41598-018-30152-y (PMC6089878; doi:10.1038/s41598-018-30152-y)
Supplement: Supplementary file 4 — Supplementary Table 3 [file 41598_2018_30152_MOESM4_ESM.xlsx]

## Sheet: ReadMe
Extensive genomic diversity among Mycobacterium marinum strains revealed by whole genome sequencing
Sarbashis Das1, B. M. Fredrik Pettersson1, Phani Rama Krishna Behra1, Amrita Mallick2, Martin Cheramie2, Malavika Ramesh, Lisa Shirreff2, Tanner DuCote2, Santanu Dasgupta1, Don G. Ennis2
and Leif. A. Kirsebom*,1
List of common and unique genes and its function in Mma Strains.

## Sheet: CommonGenes
Scaffold	Locus_tag	GeneStart	GeneEnd	PredictedFunction	Tag
000001	MM_00001	34	1533	product=Chromosomal replication initiator protein DnaA	MM
000001	MM_00002	2074	3282	product=DNA polymerase III subunit beta	MM
000001	MM_00003	3381	4460	product=DNA replication and repair protein RecF	MM
000001	MM_00005	5230	7308	product=DNA gyrase subunit B	MM
000001	MM_00006	7348	9867	product=DNA gyrase subunit A	MM
000001	MM_00010	11360	12199	product=Trans-aconitate 2-methyltransferase	MM
000001	MM_00011	12227	12988	product=HTH-type transcriptional activator TipA	MM
000001	MM_00012	13099	13527	product=Cell wall synthesis protein CwsA	MM
000001	MM_00013	13692	14240	product=Peptidyl-prolyl cis-trans isomerase A	MM
000001	MM_00014	14251	14676	product=hypothetical protein	MM
000001	MM_00015	14832	15113	product=Cell division protein CrgA	MM
000001	MM_00016	15242	15985	product=hypothetical protein	MM
000001	MM_00017	16023	16709	product=Anthranilate synthase component 2	MM
000001	MM_00018	16687	18567	product=Serine/threonine-protein kinase PknB	MM
000001	MM_00020	19919	21394	product=Penicillin-binding protein A	MM
000001	MM_00021	21391	22800	product=Lipid II flippase FtsW	MM
000001	MM_00022	22797	24356	product=PP2C-family Ser/Thr phosphatase	MM
000001	MM_00023	24353	24820	product=FHA domain-containing protein FhaB	MM
000001	MM_00024	24954	26594	product=FHA domain-containing protein FhaA	MM
000001	MM_00035	33374	34141	product=Gluconate 5-dehydrogenase	MM
000001	MM_00037	35105	36109	product=Putative osmoprotectant uptake system substrate-binding protein OsmF precursor	MM
000001	MM_00038	36106	36915	product=Glycine betaine/carnitine/choline transport system permease protein OpuCB	MM
000001	MM_00039	36912	38111	product=Glycine betaine/carnitine/choline transport ATP-binding protein OpuCA	MM
000001	MM_00040	38104	38772	product=Choline transport system permease protein OpuBB	MM
000001	MM_00042	39580	40539	product=Membrane dipeptidase (Peptidase family M19)	MM
000001	MM_00043	40669	41982	product=Ammonium transporter NrgA	MM
000001	MM_00044	41992	42291	product=hypothetical protein	MM
000001	MM_00045	42288	43256	product=Quercetin 2%2C3-dioxygenase	MM
000001	MM_00046	43370	43786	product=Transcriptional regulator WhiB5	MM
000001	MM_00047	43930	44721	product=putative HTH-type transcriptional regulator/MT0026	MM
000001	MM_00048	44718	45545	product=putative endopeptidase precursor	MM
000001	MM_00049	45542	45922	product=Biofilm regulator BssS	MM
000001	MM_00050	45997	47250	product=Biofilm regulator BssS	MM
000001	MM_00051	47293	47610	product=hypothetical protein	MM
000001	MM_00052	47607	47912	product=hypothetical protein	MM
000001	MM_00053	48140	49246	product=hypothetical protein	MM
000001	MM_00054	49239	49367	product=hypothetical protein	MM
000001	MM_00055	49337	49654	product=hypothetical protein	MM
000001	MM_00056	49704	50027	product=hypothetical protein	MM
000001	MM_00057	50055	50828	product=hypothetical protein	MM
000001	MM_00058	50831	52123	product=2-acyl-glycerophospho-ethanolamine acyltransferase	MM
000001	MM_00059	52349	52888	product=hypothetical protein	MM
000001	MM_00060	52875	53915	product=Sodium Bile acid symporter family protein	MM
000001	MM_00061	53923	54273	product=hypothetical protein	MM
000001	MM_00062	54358	55491	product=putative lipoprotein LpqN	MM
000001	MM_00063	55609	58620	product=Leucine--tRNA ligase	MM
000001	MM_00064	58650	59315	product=putative oxidoreductase	MM
000001	MM_00065	59356	59859	product=MarR family protein	MM
000001	MM_00066	59916	60665	product=Glutamine transport ATP-binding protein GlnQ	MM
000001	MM_00067	60662	62431	product=Arginine transport system permease protein ArtQ	MM
000001	MM_00068	62513	63277	product=DNA-binding transcriptional repressor LldR	MM
000001	MM_00070	64217	65131	product=Dihydrolipoyllysine-residue acetyltransferase component of acetoin cleaving system	MM
000001	MM_00071	65222	66340	product=Inositol-3-phosphate synthase	MM
000001	MM_00072	66402	66944	product=Transcriptional regulator PadR-like family protein	MM
000001	MM_00073	67100	68038	product=hypothetical protein	MM
000001	MM_00074	68103	68516	product=hypothetical protein	MM
000001	MM_00075	68491	71046	product=Penicillin-binding protein 1A	MM
000001	MM_00076	71043	72683	product=hypothetical protein	MM
000001	MM_00077	72683	73321	product=Isonitrile hydratase	MM
000001	MM_00078	73445	73735	product=30S ribosomal protein S6	MM
000001	MM_00079	73827	74354	product=Single-stranded DNA-binding protein	MM
000001	MM_00080	74400	74654	product=30S ribosomal protein S18 1	MM
000001	MM_00081	74697	75155	product=50S ribosomal protein L9	MM
000001	MM_00082	75689	77071	product=Replicative DNA helicase	MM
000001	MM_00090	88106	88885	product=3-oxoadipate enol-lactonase 2	MM
000001	MM_00091	88976	90742	product=Acyltransferase papA3	MM
000001	MM_00197	226403	226750	product=hypothetical protein	MM
000001	MM_00198	226776	227129	product=hypothetical protein	MM
000001	MM_00199	227133	229202	product=ESX-1 secretion-associated protein EspK	MM
000001	MM_00200	229316	229807	product=ESX-1 secretion-associated protein EspK	MM
000001	MM_00201	229926	230201	product=hypothetical protein	MM
000001	MM_00205	234666	236270	product=3-oxo-5-alpha-steroid 4-dehydrogenase	MM
000001	MM_00206	236388	237773	product=L-serine dehydratase 1	MM
000001	MM_00207	237770	239047	product=Serine hydroxymethyltransferase 2	MM
000001	MM_00208	239044	239448	product=Glycine cleavage system H protein	MM
000001	MM_00211	244095	245465	product=Naphthalene 1%2C2-dioxygenase subunit alpha	MM
000001	MM_00212	245475	247235	product=D-aminoacylase	MM
000001	MM_00213	247401	247778	product=Anti-sigma-F factor antagonist RsfB	MM
000001	MM_00214	248068	249117	product=FtsX-like permease family protein	MM
000001	MM_00215	249121	250113	product=putative ABC transporter ATP-binding protein/MT0079	MM
000001	MM_00217	251170	252468	product=Acyltransferase family protein	MM
000001	MM_00218	252597	252914	product=hypothetical protein	MM
000001	MM_00220	254219	255316	product=hypothetical protein	MM
000001	MM_00221	255379	255972	product=transcriptional regulator BetI	MM
000001	MM_00222	256036	256866	product=Haloalkane dehalogenase	MM
000001	MM_00223	256927	257532	product=Transposon Tn10 TetC protein	MM
000001	MM_00225	258629	259237	product=Bacterial regulatory proteins%2C tetR family	MM
000001	MM_00226	259288	260268	product=Esterase PHB depolymerase	MM
000001	MM_00227	260341	260754	product=Transcriptional activatory protein BadR	MM
000001	MM_00228	260799	261605	product=hypothetical protein	MM
000001	MM_00229	261650	262849	product=3-phenylpropionate/cinnamic acid dioxygenase subunit alpha	MM
000001	MM_00230	262878	265247	product=Copper-exporting P-type ATPase A	MM
000001	MM_00231	265258	266148	product=hypothetical protein	MM
000001	MM_00232	266145	266357	product=Copper chaperone CopZ	MM
000001	MM_00233	266559	267032	product=Polyketide cyclase / dehydrase and lipid transport	MM
000001	MM_00234	267056	267619	product=Pyridoxamine 5'-phosphate oxidase	MM
000001	MM_00235	267658	268668	product=Alkanal monooxygenase alpha chain	MM
000001	MM_00236	268665	269327	product=HTH-type transcriptional regulator SrpR	MM
000001	MM_00237	269478	270107	product=HTH-type transcriptional regulator SrpR	MM
000001	MM_00238	270210	272009	product=Pentalenolactone D synthase	MM
000001	MM_00239	272006	273682	product=4-hydroxyacetophenone monooxygenase	MM
000001	MM_00240	273566	274723	product=Putative alcohol dehydrogenase D	MM
000001	MM_00242	276635	277426	product=3-alpha-hydroxysteroid dehydrogenase/carbonyl reductase	MM
000001	MM_00243	277563	278162	product=Malonyl-[acyl-carrier protein] O-methyltransferase	MM
000001	MM_00244	278220	279020	product=2%2C3-dehydroadipyl-CoA hydratase	MM
000001	MM_00246	280121	280735	product=hypothetical protein	MM
000001	MM_00247	280805	281665	product=3-alpha-hydroxysteroid dehydrogenase/carbonyl reductase	MM
000001	MM_00248	281711	282340	product=HTH-type transcriptional regulator AcrR	MM
000001	MM_00249	282337	283161	product=hypothetical protein	MM
000001	MM_00250	283272	284027	product=5'-methylthioadenosine/S-adenosylhomocysteine nucleosidase	MM
000001	MM_00251	284385	284870	product=Polyketide cyclase / dehydrase and lipid transport	MM
000001	MM_00252	284972	285775	product=Serine 3-dehydrogenase	MM
000001	MM_00253	285857	288769	product=Membrane transport protein mmpL8	MM
000001	MM_00254	288793	293043	product=Dimodular nonribosomal peptide synthase	MM
000001	MM_00255	293040	293291	product=Phosphopantetheine attachment site	MM
000001	MM_00256	293284	294879	product=Putative fatty-acid--CoA ligase FadD10	MM
000001	MM_00257	294908	295462	product=FcoT-like thioesterase domain protein	MM
000001	MM_00259	296522	297940	product=putative PPE family protein PPE37	MM
000001	MM_00260	298268	299077	product=Leucine carboxyl methyltransferase	MM
000001	MM_00261	299159	299872	product=hypothetical protein	MM
000001	MM_00262	299893	302184	product=Copper-exporting P-type ATPase A	MM
000001	MM_00263	302309	302863	product=ECF RNA polymerase sigma factor SigC	MM
000001	MM_00264	302899	303642	product=hypothetical protein	MM
000001	MM_00265	303807	305783	product=Cytochrome c oxidase caa3 assembly factor (Caa3_CtaG)	MM
000001	MM_00266	305800	306018	product=Heavy-metal-associated domain protein	MM
000001	MM_00267	306011	308284	product=Copper-exporting P-type ATPase A	MM
000001	MM_00282	327136	328710	product=Acetyltransferase Pat	MM
000001	MM_00283	328780	330156	product=2-hydroxymuconate semialdehyde hydrolase	MM
000001	MM_00284	330159	330764	product=HTH-type transcriptional regulator RutR	MM
000001	MM_00285	330953	331903	product=hypothetical protein	MM
000001	MM_00287	332194	332499	product=30S ribosomal protein S14	MM
000001	MM_00288	332500	332664	product=50S ribosomal protein L33 2	MM
000001	MM_00289	332664	332900	product=50S ribosomal protein L28	MM
000001	MM_00290	333030	334226	product=Putative metal chaperone YciC	MM
000001	MM_00291	334223	334495	product=50S ribosomal protein L31 type B	MM
000001	MM_00292	334665	335564	product=Fatty acyl-CoA reductase	MM
000001	MM_00293	335567	337153	product=putative sulfoacetate--CoA ligase	MM
000001	MM_00294	337126	341988	product=Calcium-transporting ATPase 1	MM
000001	MM_00295	342457	342663	product=hypothetical protein	MM
000001	MM_00297	344967	345731	product=Rhomboid protease GluP	MM
000001	MM_00298	345766	346227	product=Polyketide cyclase / dehydrase and lipid transport	MM
000001	MM_00299	346209	346997	product=2-(R)-hydroxypropyl-CoM dehydrogenase	MM
000001	MM_00302	349411	351033	product=Serine/threonine-protein kinase PknD	MM
000001	MM_00303	351170	352045	product=3-oxoacyl-[acyl-carrier-protein] reductase FabG	MM
000001	MM_00305	353456	354637	product=Alkanal monooxygenase alpha chain	MM
000001	MM_00306	354643	356496	product=Neopentalenolactone D synthase	MM
000001	MM_00307	356496	357431	product=Putative short-chain type dehydrogenase/reductase	MM
000001	MM_00308	357424	358644	product=Formyl-coenzyme A transferase	MM
000001	MM_00309	358882	360894	product=O-acetyltransferase OatA	MM
000001	MM_00310	360898	361563	product=O-methyltransferase	MM
000001	MM_00311	362138	362353	product=hypothetical protein	MM
000001	MM_00312	362461	364209	product=Divalent metal cation transporter MntH	MM
000001	MM_00313	364261	365016	product=Putative L%2CD-transpeptidase LppS precursor	MM
000001	MM_00314	365147	366364	product=putative hydrogen peroxide-inducible genes activator	MM
000001	MM_00315	366348	368111	product=putative oxalyl-CoA decarboxylase	MM
000001	MM_00316	368378	370012	product=putative sulfoacetate--CoA ligase	MM
000001	MM_00317	370009	370485	product=hypothetical protein	MM
000001	MM_00318	370501	372657	product=Elongation factor G	MM
000001	MM_00319	372828	373238	product=Pyridoxamine 5'-phosphate oxidase	MM
000001	MM_00320	373300	373800	product=hypothetical protein	MM
000001	MM_00321	373913	374986	product=Putative serine protease HtrA	MM
000001	MM_00323	376966	378333	product=Maltokinase	MM
000001	MM_00324	378448	379128	product=hypothetical protein	MM
000001	MM_00325	379208	380248	product=Diacylglycerol acyltransferase/mycolyltransferase Ag85C precursor	MM
000001	MM_00326	380601	381098	product=hypothetical protein	MM
000001	MM_00327	381135	381590	product=putative enoyl-CoA hydratase 1	MM
000001	MM_00328	381671	382966	product=(R)-benzylsuccinyl-CoA dehydrogenase	MM
000001	MM_00329	383101	383733	product=Acetyltransferase (GNAT) family protein	MM
000001	MM_00330	383770	385800	product=Cyclic nucleotide-gated potassium channel	MM
000001	MM_00331	385931	386599	product=HTH-type transcriptional repressor FabR	MM
000001	MM_00332	386670	387767	product=Stearoyl-CoA 9-desaturase electron transfer partner	MM
000001	MM_00333	387803	388936	product=Stearoyl-CoA 9-desaturase	MM
000001	MM_00334	389206	389730	product=Polyketide cyclase / dehydrase and lipid transport	MM
000001	MM_00335	389730	390788	product=F420-dependent glucose-6-phosphate dehydrogenase	MM
000001	MM_00336	390790	391902	product=hypothetical protein	MM
000001	MM_00337	391899	392498	product=Bacterial regulatory proteins%2C tetR family	MM
000001	MM_00339	393807	394697	product=Soluble epoxide hydrolase	MM
000001	MM_00340	394761	395804	product=S-(hydroxymethyl)mycothiol dehydrogenase	MM
000001	MM_00341	395811	396023	product=Molybdenum-pterin-binding protein 2	MM
000001	MM_00342	396069	396674	product=transcriptional regulator BetI	MM
000001	MM_00343	396804	398129	product=Pentalenene oxygenase	MM
000001	MM_00344	398166	398681	product=Peptide methionine sulfoxide reductase MsrA	MM
000001	MM_00345	398841	399347	product=SnoaL-like domain protein	MM
000001	MM_00346	399344	400366	product=3 beta-hydroxysteroid dehydrogenase/Delta 5-->4-isomerase	MM
000001	MM_00347	400476	400856	product=hypothetical protein	MM
000001	MM_00348	400843	401256	product=SnoaL-like domain protein	MM
000001	MM_00349	401317	402228	product=hypothetical protein	MM
000001	MM_00350	402310	403755	product=H(+)/Cl(-) exchange transporter ClcA	MM
000001	MM_00351	403853	404839	product=Quercetin 2%2C3-dioxygenase	MM
000001	MM_00352	404839	405474	product=HTH-type transcriptional regulator BetI	MM
000001	MM_00354	406565	407506	product=Putative S-adenosyl-L-methionine-dependent methyltransferase	MM
000001	MM_00355	407506	408441	product=Putative S-adenosyl-L-methionine-dependent methyltransferase	MM
000001	MM_00356	408594	410075	product=Coniferyl aldehyde dehydrogenase	MM
000001	MM_00357	410148	411008	product=Putative short-chain type dehydrogenase/reductase	MM
000001	MM_00358	411013	411981	product=Alcohol dehydrogenase	MM
000001	MM_00370	438612	439442	product=hypothetical protein	MM
000001	MM_00371	439435	440655	product=(R)-benzylsuccinyl-CoA dehydrogenase	MM
000001	MM_00372	440810	441688	product=hypothetical protein	MM
000001	MM_00373	441754	442224	product=SnoaL-like domain protein	MM
000001	MM_00374	442429	443556	product=NAD(P) transhydrogenase subunit alpha part 1	MM
000001	MM_00375	443572	443910	product=NAD(P) transhydrogenase subunit alpha	MM
000001	MM_00376	443907	445331	product=NAD(P) transhydrogenase subunit beta	MM
000001	MM_00378	445667	446290	product=HTH-type transcriptional repressor KstR2	MM
000001	MM_00379	446304	447785	product=putative PPE family protein PPE42	MM
000001	MM_00382	451282	452190	product=Alpha/beta hydrolase family protein	MM
000001	MM_00383	452296	453378	product=hypothetical protein	MM
000001	MM_00384	453398	454138	product=3-alpha-(or 20-beta)-hydroxysteroid dehydrogenase	MM
000001	MM_00385	454159	455499	product=putative FAD-linked oxidoreductase	MM
000001	MM_00386	455506	456051	product=HTH-type transcriptional regulator BetI	MM
000001	MM_00389	457915	458805	product=Acyl-CoA thioesterase 2	MM
000001	MM_00391	459763	460440	product=hypothetical protein	MM
000001	MM_00395	463606	464310	product=hypothetical protein	MM
000001	MM_00396	464307	465515	product=Cytochrome P450 130	MM
000001	MM_00398	466482	467243	product=5-keto-4-deoxy-D-glucarate aldolase	MM
000001	MM_00399	467240	467974	product=Cyclopentanol dehydrogenase	MM
000001	MM_00400	467971	469476	product=4-hydroxyacetophenone monooxygenase	MM
000001	MM_00401	469473	470414	product=Carboxylesterase NlhH	MM
000001	MM_00402	470419	471525	product=S-(hydroxymethyl)mycothiol dehydrogenase	MM
000001	MM_00403	471540	472037	product=Thioesterase superfamily protein	MM
000001	MM_00404	472110	472550	product=Polyketide cyclase / dehydrase and lipid transport	MM
000001	MM_00405	472575	473267	product=HTH-type transcriptional regulator McbR	MM
000001	MM_00406	473427	475076	product=Long-chain-fatty-acid--CoA ligase	MM
000001	MM_00407	475319	476095	product=putative phospholipid ABC transporter permease protein MlaE	MM
000001	MM_00408	476097	476966	product=putative phospholipid ABC transporter permease protein MlaE	MM
000001	MM_00409	476971	478275	product=mce related protein	MM
000001	MM_00410	478272	479312	product=mce related protein	MM
000001	MM_00411	479309	480874	product=mce related protein	MM
000001	MM_00412	480871	482478	product=mce related protein	MM
000001	MM_00413	482487	483701	product=mce related protein	MM
000001	MM_00414	483695	485248	product=mce related protein	MM
000001	MM_00415	485218	486021	product=hypothetical protein	MM
000001	MM_00416	486018	487007	product=RDD family protein	MM
000001	MM_00417	487004	487561	product=hypothetical protein	MM
000001	MM_00418	487528	488349	product=hypothetical protein	MM
000001	MM_00419	488417	489544	product=hypothetical protein	MM
000001	MM_00420	489608	490981	product=ABC-2 family transporter protein	MM
000001	MM_00422	491956	493383	product=hypothetical protein	MM
000001	MM_00423	493386	494447	product=ECF RNA polymerase sigma factor SigG	MM
000001	MM_00424	494479	495318	product=Phospholipase YtpA	MM
000001	MM_00425	495365	496114	product=hypothetical protein	MM
000001	MM_00426	496111	496635	product=hypothetical protein	MM
000001	MM_00430	502719	504413	product=Dihydroxy-acid dehydratase	MM
000001	MM_00431	504553	504843	product=Copper-sensing transcriptional repressor CsoR	MM
000001	MM_00432	504961	506217	product=Sugar efflux transporter B	MM
000001	MM_00433	506337	507362	product=Putative L%2CD-transpeptidase LppS precursor	MM
000001	MM_00434	507581	508156	product=putative HTH-type transcriptional regulator YxaF	MM
000001	MM_00436	510437	512431	product=Neutral endopeptidase	MM
000001	MM_00437	512474	513121	product=hypothetical protein	MM
000001	MM_00438	513118	513807	product=hypothetical protein	MM
000001	MM_00439	513794	514333	product=hypothetical protein	MM
000001	MM_00441	517702	518211	product=hypothetical protein	MM
000001	MM_00442	518213	519430	product=hypothetical protein	MM
000001	MM_00443	519613	520782	product=pheromone autoinducer 2 transporter	MM
000001	MM_00444	520843	523725	product=Membrane protein YdfJ	MM
000001	MM_00445	523831	524568	product=NYN domain protein	MM
000001	MM_00446	524606	525562	product=tRNA (guanine-N(7)-)-methyltransferase	MM
000001	MM_00447	525586	526716	product=hypothetical protein	MM
000001	MM_00448	526680	528266	product=hypothetical protein	MM
000001	MM_00449	528469	530298	product=Phosphoenolpyruvate carboxykinase [GTP]	MM
000001	MM_00450	530308	531831	product=Long-chain-fatty-acid--CoA ligase FadD13	MM
000001	MM_00451	531834	532802	product=2%2C3-dehydroadipyl-CoA hydratase	MM
000001	MM_00454	534592	535584	product=hypothetical protein	MM
000001	MM_00456	536161	536820	product=Crotonobetainyl-CoA:carnitine CoA-transferase	MM
000001	MM_00457	536820	538121	product=N-substituted formamide deformylase precursor	MM
000001	MM_00458	538440	539141	product=hypothetical protein	MM
000001	MM_00459	539138	540484	product=Sulfoxide reductase catalytic subunit YedY	MM
000001	MM_00460	540486	541004	product=hypothetical protein	MM
000001	MM_00461	541118	542338	product=Carboxylesterase NlhH	MM
000001	MM_00462	542383	543822	product=Putative diacyglycerol O-acyltransferase/MT0231	MM
000001	MM_00463	543819	544601	product=Carnitinyl-CoA dehydratase	MM
000001	MM_00464	544700	546187	product=Long-chain-fatty-acid--CoA ligase FadD13	MM
000001	MM_00466	547058	548785	product=Long-chain-fatty-acid--AMP ligase FadD26	MM
000001	MM_00468	553639	554259	product=putative HTH-type transcriptional regulator YxaF	MM
000001	MM_00469	554256	554399	product=hypothetical protein	MM
000001	MM_00470	554576	555385	product=putative enoyl-CoA hydratase echA8	MM
000001	MM_00472	556961	557728	product=putative methyltransferase	MM
000001	MM_00473	557784	558947	product=GDP-mannose-dependent alpha-(1-6)-phosphatidylinositol monomannoside mannosyltransferase	MM
000001	MM_00474	558957	560756	product=hypothetical protein	MM
000001	MM_00475	560767	562047	product=hypothetical protein	MM
000001	MM_00476	562149	563393	product=Acyltransferase family protein	MM
000001	MM_00485	572917	573897	product=hypothetical protein	MM
000001	MM_00487	574239	575945	product=Acyl-CoA dehydrogenase	MM
000001	MM_00488	576044	576715	product=HTH-type transcriptional repressor Bm3R1	MM
000001	MM_00489	576837	578213	product=Succinate-semialdehyde dehydrogenase [NADP(+)] 1	MM
000001	MM_00490	578650	579834	product=putative PPE family protein PPE47/PPE48	MM
000001	MM_00492	582580	584004	product=hypothetical protein	MM
000001	MM_00493	584129	584917	product=Glycerophosphoryl diester phosphodiesterase	MM
000001	MM_00494	585069	585614	product=hypothetical protein	MM
000001	MM_00495	585618	589796	product=Alpha-(1->3)-arabinofuranosyltransferase	MM
000001	MM_00496	589885	590058	product=hypothetical protein	MM
000001	MM_00497	590127	590384	product=hypothetical protein	MM
000001	MM_00498	590488	591681	product=putative lipoprotein YbbD precursor	MM
000001	MM_00499	591768	592394	product=Fatty acid metabolism regulator protein	MM
000001	MM_00500	592522	593826	product=H(+)/Cl(-) exchange transporter ClcA	MM
000001	MM_00501	593838	594689	product=bifunctional enoyl-CoA hydratase/phosphate acetyltransferase	MM
000001	MM_00502	594708	596072	product=3-oxoacyl-[acyl-carrier-protein] reductase FabG	MM
000001	MM_00503	596242	597567	product=3-ketoacyl-CoA thiolase	MM
000001	MM_00504	597865	599700	product=Acyl-CoA dehydrogenase	MM
000001	MM_00505	600242	600730	product=Flavin-dependent monooxygenase%2C reductase subunit HsaB	MM
000001	MM_00506	600894	601163	product=hypothetical protein	MM
000001	MM_00507	601173	602420	product=hypothetical protein	MM
000001	MM_00509	602667	603413	product=Fumarate reductase iron-sulfur subunit	MM
000001	MM_00510	603413	605341	product=Succinate dehydrogenase flavoprotein subunit	MM
000001	MM_00511	605388	606209	product=hypothetical protein	MM
000001	MM_00512	606288	606584	product=hypothetical protein	MM
000001	MM_00513	606700	607470	product=Methylisocitrate lyase	MM
000001	MM_00514	607545	608003	product=Alpha-crystallin	MM
000001	MM_00515	608237	610795	product=Nitrite reductase [NAD(P)H]	MM
000001	MM_00516	610821	611177	product=Nitrite reductase (NADH) small subunit	MM
000001	MM_00517	611314	611769	product=hypothetical protein	MM
000001	MM_00518	611826	612587	product=Sirohydrochlorin cobaltochelatase	MM
000001	MM_00519	612578	613729	product=bifunctional uroporphyrinogen-III synthetase/response regulator domain protein	MM
000001	MM_00520	613808	615262	product=Nitrate/nitrite transporter NarK	MM
000001	MM_00521	615441	615986	product=Aminoglycoside 2'-N-acetyltransferase	MM
000001	MM_00522	616013	616882	product=KipI antagonist	MM
000001	MM_00523	616898	617569	product=Kinase A inhibitor	MM
000001	MM_00524	617682	618674	product=Putative ABC transporter substrate-binding lipoprotein YhfQ precursor	MM
000001	MM_00525	618928	620325	product=Nitrate/nitrite transporter NarK	MM
000001	MM_00526	620326	621588	product=Putative DNA ligase-like protein/MT0965	MM
000001	MM_00527	621656	623329	product=Long-chain-fatty-acid--CoA ligase	MM
000001	MM_00528	623773	625113	product=putative diacyglycerol O-acyltransferase tgs2	MM
000001	MM_00529	625361	627547	product=Acyl-CoA dehydrogenase	MM
000001	MM_00530	627604	628572	product=D-3-phosphoglycerate dehydrogenase	MM
000001	MM_00531	628563	629696	product=Alpha/beta hydrolase family protein	MM
000001	MM_00532	629698	630306	product=HTH-type transcriptional repressor KstR2	MM
000001	MM_00533	630397	630978	product=Metallothiol transferase FosB	MM
000001	MM_00534	630985	631533	product=hypothetical protein	MM
000001	MM_00535	631487	632179	product=hypothetical protein	MM
000001	MM_00536	632268	633170	product=hypothetical protein	MM
000001	MM_00537	633405	634982	product=putative PPE family protein PPE47/PPE48	MM
000001	MM_00538	635001	635906	product=Putative S-adenosyl-L-methionine-dependent methyltransferase	MM
000001	MM_00539	636348	638210	product=ESX-1 secretion system protein EccA1	MM
000001	MM_00540	638207	639808	product=ESX-1 secretion system protein eccB1	MM
000001	MM_00542	643809	644117	product=PE family protein	MM
000001	MM_00543	644120	645673	product=putative PPE family protein PPE37	MM
000001	MM_00544	645710	646003	product=hypothetical protein	MM
000001	MM_00545	646032	646322	product=ESAT-6-like protein EsxR	MM
000001	MM_00546	646331	647227	product=ESX-1 secretion-associated protein EspG1	MM
000001	MM_00547	647296	648717	product=ESX-1 secretion system protein eccD1	MM
000001	MM_00548	648714	650138	product=Thermostable alkaline protease precursor	MM
000001	MM_00549	650128	651141	product=hypothetical protein	MM
000001	MM_00550	651128	652474	product=Alpha/beta hydrolase family protein	MM
000001	MM_00551	652505	653296	product=Trans-aconitate 2-methyltransferase	MM
000001	MM_00552	653314	654711	product=Arylsulfatase	MM
000001	MM_00553	654778	655428	product=5%2C6-dimethylbenzimidazole synthase	MM
000001	MM_00554	655514	655873	product=hypothetical protein	MM
000001	MM_00555	655857	656339	product=hypothetical protein	MM
000001	MM_00556	656411	657064	product=PAP2 superfamily protein	MM
000001	MM_00557	657107	657826	product=hypothetical protein	MM
000001	MM_00558	657835	658323	product=Bile acid 7-alpha dehydratase	MM
000001	MM_00559	658401	659630	product=hypothetical protein	MM
000001	MM_00561	661885	663321	product=hypothetical protein	MM
000001	MM_00562	663389	663775	product=hypothetical protein	MM
000001	MM_00564	664678	665625	product=Putative NADP-dependent oxidoreductase YfmJ	MM
000001	MM_00565	665867	666715	product=Glucan endo-1%2C3-beta-glucosidase A1 precursor	MM
000001	MM_00568	668953	670395	product=Xylulose kinase	MM
000001	MM_00569	670445	671848	product=Polyol:NADP oxidoreductase	MM
000001	MM_00571	673955	675019	product=Alpha/beta hydrolase family protein	MM
000001	MM_00572	675134	676234	product=ribonucleotide-diphosphate reductase subunit beta	MM
000001	MM_00573	676332	677102	product=Alpha/beta hydrolase family protein	MM
000001	MM_00574	677132	679717	product=Phenylacetone monooxygenase	MM
000001	MM_00595	697088	698422	product=Putative tartrate transporter	MM
000001	MM_00596	698509	698925	product=hypothetical protein	MM
000001	MM_00597	698949	699617	product=Pyrrolidone-carboxylate peptidase	MM
000001	MM_00598	699982	700488	product=hypothetical protein	MM
000001	MM_00599	700534	701106	product=Deoxycytidine triphosphate deaminase	MM
000001	MM_00600	701196	702881	product=hypothetical protein	MM
000001	MM_00601	703037	704563	product=hypothetical protein	MM
000001	MM_00602	704640	705974	product=UDP-glucose 6-dehydrogenase YwqF	MM
000001	MM_00603	706036	706791	product=hypothetical protein	MM
000001	MM_00604	706758	707201	product=SnoaL-like domain protein	MM
000001	MM_00605	707231	708097	product=Glucose-1-phosphate thymidylyltransferase	MM
000001	MM_00609	714850	716121	product=Glutamate-pyruvate aminotransferase AlaA	MM
000001	MM_00610	716170	719127	product=Lactate utilization protein A	MM
000001	MM_00612	721914	722453	product=hypothetical protein	MM
000001	MM_00615	725830	727683	product=Isoniazid-induced protein IniA	MM
000001	MM_00617	729166	731004	product=Chaperone protein DnaK	MM
000001	MM_00618	731124	731558	product=hypothetical protein	MM
000001	MM_00619	731749	732330	product=hypothetical protein	MM
000001	MM_00620	732367	732936	product=hypothetical protein	MM
000001	MM_00621	733028	733504	product=Carbon monoxide dehydrogenase small chain	MM
000001	MM_00622	733497	734384	product=6-hydroxypseudooxynicotine dehydrogenase complex subunit alpha	MM
000001	MM_00623	734381	736711	product=Caffeine dehydrogenase subunit alpha	MM
000001	MM_00624	736871	737419	product=Nicotine blue oxidoreductase	MM
000001	MM_00625	737435	737812	product=PE family protein	MM
000001	MM_00637	752226	754094	product=Chaperone protein DnaK	MM
000001	MM_00638	754091	754744	product=Protein GrpE	MM
000001	MM_00639	754802	755992	product=Chaperone protein DnaJ	MM
000001	MM_00644	775707	776597	product=Aldose 1-epimerase	MM
000001	MM_00645	776672	777853	product=Phenol hydroxylase P5 protein	MM
000001	MM_00646	778180	780726	product=Chaperone protein ClpB	MM
000001	MM_00647	780723	781553	product=putative enoyl-CoA hydratase echA8	MM
000001	MM_00648	781912	782766	product=hypothetical protein	MM
000001	MM_00650	783571	784110	product=Orotate phosphoribosyltransferase	MM
000001	MM_00651	784121	785014	product=hypothetical protein	MM
000001	MM_00652	785011	785655	product=tRNA (guanosine(18)-2'-O)-methyltransferase	MM
000001	MM_00653	785764	785979	product=hypothetical protein	MM
000001	MM_00654	785997	786962	product=HTH-type transcriptional regulator CysL	MM
000001	MM_00655	786996	788150	product=putative xanthine dehydrogenase subunit A	MM
000001	MM_00657	789101	789583	product=Carbon monoxide dehydrogenase small chain	MM
000001	MM_00658	789580	791970	product=Carbon monoxide dehydrogenase large chain	MM
000001	MM_00659	791980	792864	product=XdhC and CoxI family protein	MM
000001	MM_00661	793452	794330	product=AAA domain (dynein-related subfamily)	MM
000001	MM_00662	794344	795018	product=Carbon monoxide dehydrogenase subunit G (CoxG)	MM
000001	MM_00663	795025	796230	product=VWA domain containing CoxE-like protein	MM
000001	MM_00664	796233	797006	product=Ethanolamine ammonia-lyase light chain	MM
000001	MM_00665	797003	798412	product=Ethanolamine ammonia-lyase heavy chain	MM
000001	MM_00667	800337	801662	product=Adenylate cyclase	MM
000001	MM_00668	801761	802876	product=Glycosyl hydrolase family 76	MM
000001	MM_00669	802865	803557	product=Inner membrane protein YqjA	MM
000001	MM_00670	803658	804692	product=Fructose-bisphosphate aldolase	MM
000001	MM_00672	806979	807794	product=hypothetical protein	MM
000001	MM_00673	807888	808358	product=hypothetical protein	MM
000001	MM_00674	808582	809340	product=hypothetical protein	MM
000001	MM_00676	810761	811684	product=Cadmium%2C cobalt and zinc/H(+)-K(+) antiporter	MM
000001	MM_00678	812519	813196	product=hypothetical protein	MM
000001	MM_00679	813287	814585	product=Adenylosuccinate synthetase	MM
000001	MM_00680	814582	815241	product=Thioesterase superfamily protein	MM
000001	MM_00685	818393	819730	product=Phosphoribosylglycinamide formyltransferase 2	MM
000001	MM_00686	819769	820155	product=Rhodanese-like domain protein	MM
000001	MM_00687	820243	821481	product=O-succinylhomoserine sulfhydrylase	MM
000001	MM_00688	821536	822951	product=NADH dehydrogenase	MM
000001	MM_00690	824795	826768	product=Choline/Carnitine o-acyltransferase	MM
000001	MM_00692	827898	828386	product=Aspartate 1-decarboxylase precursor	MM
000001	MM_00693	828383	829897	product=Glycine/sarcosine/dimethylglycine N-methyltransferase	MM
000001	MM_00694	830263	830913	product=hypothetical protein	MM
000001	MM_00695	830917	832131	product=D-alanyl-D-alanine carboxypeptidase precursor	MM
000001	MM_00697	833368	834555	product=Acyl-CoA dehydrogenase	MM
000001	MM_00698	834591	834971	product=hypothetical protein	MM
000001	MM_00700	835145	835651	product=putative acetyltransferase	MM
000001	MM_00701	835648	836754	product=Nitrilotriacetate monooxygenase component A	MM
000001	MM_00702	836751	837869	product=Limonene 1%2C2-monooxygenase	MM
000001	MM_00708	851973	852725	product=putative metallo-hydrolase YflN	MM
000001	MM_00709	852969	853979	product=F420-dependent glucose-6-phosphate dehydrogenase	MM
000001	MM_00711	856061	857227	product=Acetate kinase	MM
000001	MM_00712	857406	858266	product=hypothetical protein	MM
000001	MM_00713	858391	860694	product=Serine/threonine-protein kinase PknG	MM
000001	MM_00714	860694	861680	product=ABC transporter glutamine-binding protein GlnH precursor	MM
000001	MM_00715	861680	862999	product=hypothetical protein	MM
000001	MM_00716	863151	863774	product=hypothetical protein	MM
000001	MM_00717	863746	864576	product=Thiamine-phosphate synthase	MM
000001	MM_00718	864585	865589	product=Glycine oxidase	MM
000001	MM_00719	865586	865783	product=sulfur carrier protein ThiS	MM
000001	MM_00720	865776	866570	product=Thiazole synthase	MM
000001	MM_00721	866588	867370	product=Lipase 2 precursor	MM
000001	MM_00722	867373	867897	product=hypothetical protein	MM
000001	MM_00723	868396	868728	product=Interferon-induced transmembrane protein	MM
000001	MM_00724	868743	869168	product=hypothetical protein	MM
000001	MM_00725	869331	870812	product=Leupeptin-inactivating enzyme 1 precursor	MM
000001	MM_00727	872424	873887	product=hypothetical protein	MM
000001	MM_00728	873918	877223	product=Multidrug resistance protein stp	MM
000001	MM_00729	877630	879156	product=Adenylate cyclase 2	MM
000001	MM_00730	879149	879463	product=hypothetical protein	MM
000001	MM_00731	879511	879735	product=hypothetical protein	MM
000001	MM_00732	879836	881179	product=HTH-type transcriptional regulator BetI	MM
000001	MM_00733	881088	881723	product=Alpha/beta hydrolase family protein	MM
000001	MM_00734	881720	882547	product=Hydroxymethylpyrimidine/phosphomethylpyrimidine kinase	MM
000001	MM_00735	882544	884184	product=Phosphomethylpyrimidine synthase	MM
000001	MM_00736	884382	885104	product=ANTAR domain protein	MM
000001	MM_00737	885235	885630	product=Putative anti-sigma factor antagonist	MM
000001	MM_00739	889524	889799	product=hypothetical protein	MM
000001	MM_00740	889849	894462	product=Calcium-transporting ATPase 1	MM
000001	MM_00741	894482	894928	product=hypothetical protein	MM
000001	MM_00742	895072	895902	product=Exodeoxyribonuclease III	MM
000001	MM_00743	895905	896801	product=hypothetical protein	MM
000001	MM_00744	896801	897394	product=Peptide deformylase	MM
000001	MM_00745	897644	897952	product=hypothetical protein	MM
000001	MM_00746	898017	898499	product=hypothetical protein	MM
000001	MM_00747	898572	899288	product=Superoxide dismutase [Cu-Zn] precursor	MM
000001	MM_00748	899245	900420	product=Carboxylate-amine ligase YbdK	MM
000001	MM_00749	900525	901235	product=HTH-type transcriptional regulator LutR	MM
000001	MM_00750	901281	902588	product=putative transporter YycB	MM
000001	MM_00751	902729	903382	product=Lon protease	MM
000001	MM_00753	905560	906435	product=CDP-alcohol phosphatidyltransferase	MM
000001	MM_00754	906432	907154	product=Phosphatidylserine decarboxylase proenzyme	MM
000001	MM_00757	911954	912892	product=Fatty acyl-CoA reductase	MM
000001	MM_00758	912939	913583	product=Quercetin 2%2C3-dioxygenase	MM
000001	MM_00759	913752	915377	product=60 kDa chaperonin 1	MM
000001	MM_00760	915462	915881	product=hypothetical protein	MM
000001	MM_00761	915918	917333	product=putative PPE family protein PPE42	MM
000001	MM_00762	917480	919228	product=D-aminoacylase	MM
000001	MM_00763	919294	919809	product=DinB superfamily protein	MM
000001	MM_00764	919819	920667	product=hypothetical protein	MM
000001	MM_00765	920679	921377	product=Anti-sigma-K factor RskA	MM
000001	MM_00767	921983	922777	product=3-oxo-5-alpha-steroid 4-dehydrogenase	MM
000001	MM_00768	922774	924060	product=Cyclopropane-fatty-acyl-phospholipid synthase	MM
000001	MM_00769	924057	924773	product=hypothetical protein	MM
000001	MM_00770	924767	926083	product=protoporphyrinogen oxidase	MM
000001	MM_00771	926142	929039	product=Membrane transport protein mmpL8	MM
000001	MM_00772	929036	929455	product=Putative membrane protein mmpS4	MM
000001	MM_00773	929822	930508	product=Bacterial regulatory proteins%2C tetR family	MM
000001	MM_00774	930767	931213	product=Putative membrane protein mmpS4	MM
000001	MM_00775	931210	934236	product=Membrane transport protein mmpL8	MM
000001	MM_00776	934268	934615	product=hypothetical protein	MM
000001	MM_00777	934891	935340	product=hypothetical protein	MM
000001	MM_00778	935407	936321	product=Hydroxycinnamoyl-CoA hydratase-lyase	MM
000001	MM_00779	936413	938518	product=Prolyl endopeptidase	MM
000001	MM_00780	938575	940098	product=EPTC-inducible aldehyde dehydrogenase	MM
000001	MM_00781	940098	940598	product=hypothetical protein	MM
000001	MM_00782	940658	940897	product=hypothetical protein	MM
000001	MM_00783	940890	941498	product=hypothetical protein	MM
000001	MM_00785	943187	944581	product=Dihydrolipoyl dehydrogenase	MM
000001	MM_00786	944584	944859	product=hypothetical protein	MM
000001	MM_00788	946601	947167	product=Carboxymuconolactone decarboxylase family protein	MM
000001	MM_00789	947164	948588	product=anaerobic benzoate catabolism transcriptional regulator	MM
000001	MM_00790	948763	949557	product=Acyl-ACP thioesterase	MM
000001	MM_00791	949865	951151	product=Isocitrate lyase	MM
000001	MM_00792	951315	952181	product=3-hydroxybutyryl-CoA dehydrogenase	MM
000001	MM_00793	952317	953177	product=Mycolic acid methyltransferase MmaA1	MM
000001	MM_00794	953105	953296	product=hypothetical protein	MM
000001	MM_00796	954500	955363	product=Cyclopropane mycolic acid synthase 3	MM
000001	MM_00797	955521	956204	product=HTH-type transcriptional regulator BetI	MM
000001	MM_00798	956417	957700	product=hypothetical protein	MM
000001	MM_00799	957786	958202	product=anaerobic benzoate catabolism transcriptional regulator	MM
000001	MM_00800	958557	959162	product=Heparin-binding hemagglutinin	MM
000001	MM_00801	959315	959602	product=hypothetical protein	MM
000001	MM_00802	959607	960089	product=hypothetical protein	MM
000001	MM_00803	960089	960769	product=Deoxyribose-phosphate aldolase	MM
000001	MM_00804	960788	961678	product=hypothetical protein	MM
000001	MM_00805	961831	962673	product=(R)-stereoselective amidase	MM
000001	MM_00808	969980	971080	product=UDP-N-acetylenolpyruvoylglucosamine reductase	MM
000001	MM_00809	971242	972504	product=Putative L%2CD-transpeptidase LppS precursor	MM
000001	MM_00810	972488	973240	product=Serine 3-dehydrogenase	MM
000001	MM_00812	974730	976130	product=D-inositol 3-phosphate glycosyltransferase	MM
000001	MM_00813	976127	976678	product=hypothetical protein	MM
000001	MM_00814	976692	977447	product=2%2C3-bisphosphoglycerate-dependent phosphoglycerate mutase	MM
000001	MM_00815	977583	978809	product=Signal-transduction histidine kinase senX3	MM
000001	MM_00816	978965	979648	product=Sensory transduction protein regX3	MM
000001	MM_00817	979611	981524	product=Fructose dehydrogenase large subunit	MM
000001	MM_00818	981521	981862	product=hypothetical protein	MM
000001	MM_00819	981895	982866	product=hypothetical protein	MM
000001	MM_00820	982954	983691	product=HTH-type transcriptional regulator Mce2R	MM
000001	MM_00821	983704	984498	product=hypothetical protein	MM
000001	MM_00822	984638	985672	product=Guanosine-5'-triphosphate%2C3'-diphosphate pyrophosphatase	MM
000001	MM_00823	985669	986733	product=hypothetical protein	MM
000001	MM_00824	986750	987592	product=fructoselysine 3-epimerase	MM
000001	MM_00825	987594	988439	product=hypothetical protein	MM
000001	MM_00826	988464	989348	product=Pyrroline-5-carboxylate reductase	MM
000001	MM_00827	989421	989747	product=Helix-turn-helix domain protein	MM
000001	MM_00828	990066	991199	product=UDP-glucose 4-epimerase	MM
000001	MM_00829	991205	992272	product=2-acyl-glycerophospho-ethanolamine acyltransferase	MM
000001	MM_00830	992326	993237	product=Cyclopropane mycolic acid synthase 2	MM
000001	MM_00831	993260	993760	product=hypothetical protein	MM
000001	MM_00832	993805	994716	product=Phosphoserine phosphatase	MM
000001	MM_00833	994905	995507	product=Carbon monoxide dehydrogenase small chain	MM
000001	MM_00834	995511	996488	product=4-hydroxybenzoyl-CoA reductase subunit beta	MM
000001	MM_00835	996485	998662	product=Xanthine dehydrogenase molybdenum-binding subunit	MM
000001	MM_00837	1000885	1001679	product=hypothetical protein	MM
000001	MM_00840	1005778	1006053	product=hypothetical protein	MM
000001	MM_00841	1006164	1007585	product=Glutamyl-tRNA reductase	MM
000001	MM_00842	1007599	1008543	product=Porphobilinogen deaminase	MM
000001	MM_00843	1008565	1010241	product=Uroporphyrinogen-III C-methyltransferase	MM
000001	MM_00844	1010281	1011264	product=Delta-aminolevulinic acid dehydratase	MM
000001	MM_00845	1011276	1011812	product=hypothetical protein	MM
000001	MM_00846	1011809	1012093	product=hypothetical protein	MM
000001	MM_00851	1042445	1042894	product=Putative anti-sigma factor antagonist	MM
000001	MM_00852	1043216	1044436	product=Acyltransferase family protein	MM
000001	MM_00853	1044569	1045273	product=GDSL-like Lipase/Acylhydrolase	MM
000001	MM_00854	1045343	1045459	product=hypothetical protein	MM
000001	MM_00855	1045571	1047733	product=O-acetyltransferase OatA	MM
000001	MM_00856	1047785	1048582	product=Putative esterase	MM
000001	MM_00857	1048882	1049745	product=Universal stress protein/MSMEI_3859	MM
000001	MM_00858	1049868	1052585	product=putative cation-transporting ATPase F	MM
000001	MM_00861	1054714	1056039	product=GABA permease	MM
000001	MM_00862	1056046	1056948	product=2-dehydropantoate 2-reductase	MM
000001	MM_00863	1056994	1058151	product=L-fuconate dehydratase	MM
000001	MM_00864	1058364	1058711	product=hypothetical protein	MM
000001	MM_00865	1058708	1059007	product=Mycoredoxin 1	MM
000001	MM_00866	1059110	1060453	product=hypothetical protein	MM
000001	MM_00869	1063367	1063975	product=Phosphoserine phosphatase 1	MM
000001	MM_00870	1063978	1064589	product=Thiol-disulfide oxidoreductase ResA	MM
000001	MM_00871	1064586	1065377	product=Cytochrome C biogenesis protein transmembrane region	MM
000001	MM_00872	1065479	1067053	product=Cytochrome c biogenesis protein Ccs1	MM
000001	MM_00873	1067050	1068036	product=Cytochrome c biogenesis protein CcsA	MM
000001	MM_00874	1068084	1069394	product=CobQ/CobB/MinD/ParA nucleotide binding domain protein	MM
000001	MM_00875	1069400	1069552	product=hypothetical protein	MM
000001	MM_00876	1069599	1069967	product=hypothetical protein	MM
000001	MM_00877	1069975	1070982	product=3-oxoacyl-[acyl-carrier-protein] synthase 3	MM
000001	MM_00878	1071081	1071956	product=1%2C4-dihydroxy-2-naphthoate octaprenyltransferase	MM
000001	MM_00879	1071997	1072791	product=S-methyl-5'-thioadenosine phosphorylase	MM
000001	MM_00880	1072788	1073828	product=dTDP-L-rhamnose 4-epimerase	MM
000001	MM_00881	1073836	1075503	product=hypothetical protein	MM
000001	MM_00883	1077776	1078432	product=Undecaprenyl-phosphate mannosyltransferase	MM
000001	MM_00884	1078444	1079091	product=2-phospho-L-lactate guanylyltransferase	MM
000001	MM_00885	1079123	1080475	product=hypothetical protein	MM
000001	MM_00886	1080487	1081596	product=Long-chain-fatty-acid--CoA ligase FadD13	MM
000001	MM_00887	1081641	1081982	product=hypothetical protein	MM
000001	MM_00888	1081998	1082282	product=hypothetical protein	MM
000001	MM_00889	1082279	1083556	product=Low-affinity inorganic phosphate transporter 1	MM
000001	MM_00890	1083654	1084061	product=Glyoxalase-like domain protein	MM
000001	MM_00892	1084723	1085610	product=Fatty acyl-CoA reductase	MM
000001	MM_00893	1085654	1086556	product=1%2C4-Dihydroxy-2-naphthoyl-CoA synthase	MM
000001	MM_00894	1086553	1087254	product=hypothetical protein	MM
000001	MM_00896	1089054	1090658	product=N-substituted formamide deformylase precursor	MM
000001	MM_00897	1090655	1091638	product=Chloromuconate cycloisomerase	MM
000001	MM_00898	1091631	1092419	product=Putative non-heme bromoperoxidase BpoC	MM
000001	MM_00899	1092483	1094129	product=2-succinyl-5-enolpyruvyl-6-hydroxy-3-cyclohexene-1-carboxylate synthase	MM
000001	MM_00900	1094126	1094650	product=hypothetical protein	MM
000001	MM_00901	1094726	1095877	product=GDP-mannose-dependent alpha-mannosyltransferase	MM
000001	MM_00902	1095874	1096353	product=MarR family protein	MM
000001	MM_00903	1096505	1097680	product=hypothetical protein	MM
000001	MM_00904	1097670	1098977	product=hypothetical protein	MM
000001	MM_00905	1099051	1099701	product=Ubiquinone/menaquinone biosynthesis C-methyltransferase UbiE	MM
000001	MM_00906	1099720	1100088	product=hypothetical protein	MM
000001	MM_00907	1100088	1100777	product=Thiopurine S-methyltransferase	MM
000001	MM_00908	1100831	1102069	product=Putative oxidoreductase/MT0587	MM
000001	MM_00909	1102091	1103098	product=Heptaprenyl diphosphate synthase component 2	MM
000001	MM_00910	1103189	1104049	product=hypothetical protein	MM
000001	MM_00914	1108935	1110431	product=putative periplasmic serine endoprotease DegP-like precursor	MM
000001	MM_00916	1112173	1112334	product=hypothetical protein	MM
000001	MM_00917	1112418	1115708	product=Lanthionine synthetase C-like protein	MM
000001	MM_00919	1116495	1116986	product=putative nucleotide-binding protein	MM
000001	MM_00921	1117179	1119566	product=FtsX-like permease family protein	MM
000001	MM_00922	1119560	1120294	product=putative ABC transporter ATP-binding protein/MT1014	MM
000001	MM_00923	1120291	1120896	product=HTH-type transcriptional regulator BetI	MM
000001	MM_00925	1121953	1123173	product=K(+)/H(+) antiporter NhaP	MM
000001	MM_00934	1134462	1135484	product=Multifunctional cyclase-dehydratase-3-O-methyl transferase TcmN	MM
000001	MM_00935	1135532	1136356	product=Adenylate cyclase 2	MM
000001	MM_00936	1136481	1138823	product=Arylsulfatase	MM
000001	MM_00937	1138893	1140395	product=Glutamyl-tRNA(Gln) amidotransferase subunit A	MM
000001	MM_00938	1140657	1141985	product=Pentalenene oxygenase	MM
000001	MM_00939	1141970	1143139	product=FAD-dependent urate hydroxylase	MM
000001	MM_00940	1143210	1144328	product=Galactose-1-phosphate uridylyltransferase	MM
000001	MM_00941	1144325	1145425	product=Galactokinase	MM
000001	MM_00942	1145506	1146528	product=hypothetical protein	MM
000001	MM_00944	1151102	1151905	product=Light-repressed protein A	MM
000001	MM_00946	1154343	1155116	product=hypothetical protein	MM
000001	MM_00947	1155091	1156611	product=Tripeptidyl aminopeptidase precursor	MM
000001	MM_00948	1156673	1157158	product=hypothetical protein	MM
000001	MM_00949	1157272	1158567	product=haloacid dehalogenase-like hydrolase	MM
000001	MM_00950	1158771	1159457	product=putative lipoprotein LpqN	MM
000001	MM_00951	1159587	1159697	product=hypothetical protein	MM
000001	MM_00952	1159708	1162347	product=Glycosyl hydrolase family 92	MM
000001	MM_00953	1162370	1164745	product=hypothetical protein	MM
000001	MM_00954	1165242	1166504	product=Imidazolonepropionase	MM
000001	MM_00955	1166636	1167577	product=Putative S-adenosyl-L-methionine-dependent methyltransferase	MM
000001	MM_00956	1167598	1169361	product=RecBCD enzyme subunit RecD	MM
000001	MM_00957	1169358	1172690	product=RecBCD enzyme subunit RecB	MM
000001	MM_00958	1172690	1175989	product=RecBCD enzyme subunit RecC	MM
000001	MM_00959	1176040	1176555	product=NADH dehydrogenase	MM
000001	MM_00960	1176629	1177105	product=Cyanate hydratase	MM
000001	MM_00961	1177128	1178132	product=Patatin-like phospholipase	MM
000001	MM_00962	1178161	1178856	product=putative enoyl-CoA hydratase echA17	MM
000001	MM_00963	1178938	1179801	product=hypothetical protein	MM
000001	MM_00964	1179962	1180678	product=putative polyketide biosynthesis zinc-dependent hydrolase BaeB	MM
000001	MM_00965	1180811	1181020	product=hypothetical protein	MM
000001	MM_00968	1181408	1181575	product=50S ribosomal protein L33	MM
000001	MM_00969	1181626	1182105	product=hypothetical protein	MM
000001	MM_00970	1182092	1182520	product=bifunctional enoyl-CoA hydratase/phosphate acetyltransferase	MM
000001	MM_00971	1182531	1183031	product=hypothetical protein	MM
000001	MM_00973	1183400	1183888	product=Protein translocase subunit SecE	MM
000001	MM_00974	1183920	1184633	product=hypothetical protein	MM
000001	MM_00975	1184680	1185108	product=50S ribosomal protein L11	MM
000001	MM_00976	1185196	1185903	product=50S ribosomal protein L1	MM
000001	MM_00977	1185990	1187216	product=RNA polymerase sigma factor	MM
000001	MM_00978	1187232	1187930	product=YCII-related domain protein	MM
000001	MM_00979	1188035	1188934	product=Hydroxymycolate synthase MmaA4	MM
000001	MM_00980	1189077	1189958	product=Methoxy mycolic acid synthase MmaA3	MM
000001	MM_00982	1191104	1191964	product=Mycolic acid methyltransferase MmaA1	MM
000001	MM_00983	1192061	1193005	product=Putative non-heme bromoperoxidase BpoC	MM
000001	MM_00984	1193015	1194400	product=putative protein kinase UbiB	MM
000001	MM_00985	1194520	1195449	product=Putative non-heme bromoperoxidase BpoC	MM
000001	MM_00986	1195500	1196909	product=Glutamyl-tRNA(Gln) amidotransferase subunit A	MM
000001	MM_00987	1197027	1201226	product=Mannosylglycerate hydrolase	MM
000001	MM_00988	1201223	1201840	product=hypothetical protein	MM
000001	MM_00989	1201847	1202755	product=Glucokinase	MM
000001	MM_00994	1207793	1208413	product=50S ribosomal protein L10	MM
000001	MM_00995	1208481	1208873	product=50S ribosomal protein L7/L12	MM
000001	MM_00996	1208937	1209677	product=Bacterial regulatory proteins%2C tetR family	MM
000001	MM_00997	1209746	1211248	product=Carotenoid cleavage oxygenase	MM
000001	MM_00998	1211427	1212413	product=putative ABC transporter ATP-binding protein	MM
000001	MM_00999	1213024	1216536	product=DNA-directed RNA polymerase subunit beta	MM
000001	MM_01000	1216589	1220539	product=DNA-directed RNA polymerase subunit beta'	MM
000001	MM_01001	1221202	1221393	product=hypothetical protein	MM
000001	MM_01002	1221426	1223339	product=Neutral ceramidase	MM
000001	MM_01003	1223537	1224403	product=Tropinesterase	MM
000001	MM_01004	1224484	1225242	product=putative endonuclease 4	MM
000001	MM_01005	1225307	1226155	product=Esterase PHB depolymerase	MM
000001	MM_01006	1226217	1227845	product=Putative acyl-CoA dehydrogenase AidB	MM
000001	MM_01007	1227854	1228792	product=Hydroxycinnamoyl-CoA hydratase-lyase	MM
000001	MM_01008	1228806	1229537	product=hypothetical protein	MM
000001	MM_01009	1229534	1230307	product=Carnitinyl-CoA dehydratase	MM
000001	MM_01010	1230364	1233258	product=Membrane transport protein mmpL8	MM
000001	MM_01011	1233255	1233683	product=Putative membrane protein mmpS4	MM
000001	MM_01012	1233858	1234367	product=hypothetical protein	MM
000001	MM_01013	1234417	1234893	product=hypothetical protein	MM
000001	MM_01014	1234943	1235320	product=hypothetical protein	MM
000001	MM_01015	1235584	1236231	product=Tetracycline repressor protein class H	MM
000001	MM_01016	1236607	1236981	product=30S ribosomal protein S12	MM
000001	MM_01017	1236981	1237451	product=30S ribosomal protein S7	MM
000001	MM_01018	1237532	1239637	product=Elongation factor G	MM
000001	MM_01019	1239556	1239774	product=hypothetical protein	MM
000001	MM_01020	1239824	1241014	product=Elongation factor Tu	MM
000001	MM_01022	1242207	1243034	product=putative NAD-dependent oxidoreductase	MM
000001	MM_01023	1243077	1244282	product=Ferredoxin--NAD(P)(+) reductase fdr	MM
000001	MM_01024	1244381	1245442	product=hypothetical protein	MM
000001	MM_01025	1245442	1246035	product=DNA-binding transcriptional repressor AcrR	MM
000001	MM_01026	1246157	1246249	product=hypothetical protein	MM
000001	MM_01027	1246234	1246563	product=hypothetical protein	MM
000001	MM_01028	1246560	1247735	product=Antilisterial bacteriocin subtilosin biosynthesis protein AlbA	MM
000001	MM_01029	1247738	1248910	product=L-lactate dehydrogenase [cytochrome]	MM
000001	MM_01030	1249065	1249817	product=Creatinine amidohydrolase	MM
000001	MM_01031	1249814	1251226	product=Putative glycosyltransferase EpsH	MM
000001	MM_01032	1251235	1252671	product=Alcohol dehydrogenase [acceptor]	MM
000001	MM_01033	1252661	1253314	product=Bacterial regulatory proteins%2C tetR family	MM
000001	MM_01037	1260950	1262236	product=putative inactive lipase/MT1628	MM
000001	MM_01038	1262780	1263085	product=30S ribosomal protein S10	MM
000001	MM_01039	1263100	1263753	product=50S ribosomal protein L3	MM
000001	MM_01040	1263753	1264427	product=50S ribosomal protein L4	MM
000001	MM_01041	1264427	1264729	product=50S ribosomal protein L23	MM
000001	MM_01042	1264759	1265601	product=50S ribosomal protein L2	MM
000001	MM_01043	1265623	1265904	product=30S ribosomal protein S19	MM
000001	MM_01044	1265933	1266463	product=50S ribosomal protein L22	MM
000001	MM_01045	1266463	1267290	product=30S ribosomal protein S3	MM
000001	MM_01046	1267294	1267710	product=50S ribosomal protein L16	MM
000001	MM_01047	1267710	1267952	product=50S ribosomal protein L29	MM
000001	MM_01048	1267952	1268311	product=30S ribosomal protein S17	MM
000001	MM_01049	1268455	1270824	product=Arylsulfatase	MM
000001	MM_01050	1270778	1271482	product=hypothetical protein	MM
000001	MM_01051	1271487	1272368	product=Serine/threonine-protein kinase pkn1	MM
000001	MM_01052	1272498	1273436	product=hypothetical protein	MM
000001	MM_01053	1273687	1274055	product=50S ribosomal protein L14	MM
000001	MM_01054	1274056	1274379	product=50S ribosomal protein L24	MM
000001	MM_01055	1274376	1274948	product=50S ribosomal protein L5	MM
000001	MM_01056	1274953	1275138	product=30S ribosomal protein S14 type Z	MM
000001	MM_01057	1275215	1275613	product=30S ribosomal protein S8	MM
000001	MM_01058	1275624	1276163	product=50S ribosomal protein L6	MM
000001	MM_01059	1276166	1276573	product=50S ribosomal protein L18	MM
000001	MM_01060	1276611	1277285	product=30S ribosomal protein S5	MM
000001	MM_01061	1277282	1277500	product=50S ribosomal protein L30	MM
000001	MM_01062	1277497	1277937	product=50S ribosomal protein L15	MM
000001	MM_01063	1278005	1278931	product=Methanesulfonate monooxygenase	MM
000001	MM_01064	1279018	1280820	product=Protease 4	MM
000001	MM_01065	1280817	1281731	product=Putative S-adenosyl-L-methionine-dependent methyltransferase	MM
000001	MM_01066	1281751	1282653	product=Putative S-adenosyl-L-methionine-dependent methyltransferase	MM
000001	MM_01067	1282650	1283624	product=Putative S-adenosyl-L-methionine-dependent methyltransferase	MM
000001	MM_01068	1283853	1284626	product=Fatty acyl-CoA reductase	MM
000001	MM_01070	1285864	1286544	product=putative methyltransferase YcgJ	MM
000001	MM_01071	1286618	1287478	product=Arabinose operon regulatory protein	MM
000001	MM_01072	1287502	1288158	product=L-fuculose phosphate aldolase	MM
000001	MM_01073	1288155	1289144	product=Putative 2-hydroxyacid dehydrogenase YoaD	MM
000001	MM_01074	1289166	1290533	product=Xylulose kinase	MM
000001	MM_01075	1290552	1291346	product=DNA gyrase subunit A	MM
000001	MM_01076	1291397	1292305	product=Putative S-adenosyl-L-methionine-dependent methyltransferase	MM
000001	MM_01077	1292322	1293272	product=Putative S-adenosyl-L-methionine-dependent methyltransferase	MM
000001	MM_01078	1293539	1294864	product=Protein translocase subunit SecY	MM
000001	MM_01079	1294861	1295406	product=Adenylate kinase	MM
000001	MM_01080	1295409	1296209	product=Methionine aminopeptidase 1	MM
000001	MM_01081	1296304	1296795	product=ECF RNA polymerase sigma factor SigL	MM
000001	MM_01082	1296874	1297620	product=Anti-sigma-L factor RslA	MM
000001	MM_01083	1297707	1298207	product=MarR family protein	MM
000001	MM_01084	1298231	1298779	product=hypothetical protein	MM
000001	MM_01085	1298792	1299676	product=3-hydroxyisobutyrate dehydrogenase	MM
000001	MM_01086	1299689	1300861	product=Acyl-CoA dehydrogenase	MM
000001	MM_01087	1300867	1302438	product=Methylmalonate-semialdehyde dehydrogenase [acylating]	MM
000001	MM_01089	1302567	1304147	product=Methyl viologen resistance protein SmvA	MM
000001	MM_01090	1304293	1304898	product=dTDP-4-dehydrorhamnose 3%2C5-epimerase	MM
000001	MM_01091	1304900	1305895	product=dTDP-glucose 4%2C6-dehydratase	MM
000001	MM_01092	1305905	1306765	product=methylenetetrahydromethanopterin reductase	MM
000001	MM_01094	1307936	1308157	product=Translation initiation factor IF-1	MM
000001	MM_01095	1308115	1308261	product=hypothetical protein	MM
000001	MM_01096	1308495	1308869	product=30S ribosomal protein S13	MM
000001	MM_01097	1308873	1309289	product=30S ribosomal protein S11	MM
000001	MM_01098	1309308	1309913	product=30S ribosomal protein S4	MM
000001	MM_01099	1309999	1311042	product=DNA-directed RNA polymerase subunit alpha	MM
000001	MM_01100	1311103	1311672	product=50S ribosomal protein L17	MM
000001	MM_01101	1311803	1312516	product=tRNA pseudouridine synthase A	MM
000001	MM_01102	1312532	1314007	product=D-serine/D-alanine/glycine transporter	MM
000001	MM_01103	1314278	1315420	product=putative PPE family protein PPE29	MM
000001	MM_01104	1315487	1316641	product=putative PPE family protein PPE29	MM
000001	MM_01105	1316812	1318470	product=hypothetical protein	MM
000001	MM_01106	1318730	1319425	product=Cutinase	MM
000001	MM_01107	1319457	1320260	product=Cutinase	MM
000001	MM_01111	1324653	1328318	product=ESX-1 secretion system protein EccCa1	MM
000001	MM_01112	1328315	1329559	product=hypothetical protein	MM
000001	MM_01113	1329622	1329975	product=Proteins of 100 residues with WXG	MM
000001	MM_01114	1329991	1330287	product=Proteins of 100 residues with WXG	MM
000001	MM_01115	1330526	1330969	product=50S ribosomal protein L13	MM
000001	MM_01116	1330966	1331424	product=30S ribosomal protein S9	MM
000001	MM_01117	1331575	1332912	product=Phosphoglucosamine mutase	MM
000001	MM_01118	1333017	1333328	product=hypothetical protein	MM
000001	MM_01119	1333331	1334728	product=hypothetical protein	MM
000001	MM_01120	1334755	1335801	product=Phthiodiolone/phenolphthiodiolone dimycocerosates ketoreductase	MM
000001	MM_01121	1335814	1336653	product=Alpha/beta hydrolase family protein	MM
000001	MM_01122	1336663	1337124	product=hypothetical protein	MM
000001	MM_01123	1337216	1339123	product=Glutamine--fructose-6-phosphate aminotransferase [isomerizing]	MM
000001	MM_01124	1339188	1340030	product=hypothetical protein	MM
000001	MM_01125	1340118	1340795	product=hypothetical protein	MM
000001	MM_01126	1340814	1342247	product=Bifunctional NAD(P)H-hydrate repair enzyme Nnr	MM
000001	MM_01127	1342284	1343669	product=Glutamate decarboxylase	MM
000001	MM_01128	1343756	1344922	product=Alanine racemase	MM
000001	MM_01129	1344912	1346033	product=AB hydrolase superfamily protein YdjP	MM
000001	MM_01130	1346026	1346496	product=tRNA threonylcarbamoyladenosine biosynthesis protein TsaE	MM
000001	MM_01131	1346493	1347119	product=tRNA threonylcarbamoyladenosine biosynthesis protein TsaB	MM
000001	MM_01133	1347593	1348624	product=tRNA N6-adenosine threonylcarbamoyltransferase	MM
000001	MM_01134	1348938	1349240	product=10 kDa chaperonin	MM
000001	MM_01135	1349333	1350952	product=60 kDa chaperonin 1	MM
000001	MM_01136	1351203	1352423	product=hypothetical protein	MM
000001	MM_01137	1352460	1352897	product=hypothetical protein	MM
000001	MM_01140	1355427	1357121	product=putative PPE family protein PPE42	MM
000001	MM_01141	1357453	1359108	product=N-substituted formamide deformylase precursor	MM
000001	MM_01142	1359154	1359462	product=Redox-responsive transcriptional regulator WhiB3	MM
000001	MM_01143	1360001	1360873	product=hypothetical protein	MM
000001	MM_01144	1360967	1361542	product=ECF RNA polymerase sigma factor SigD	MM
000001	MM_01145	1361535	1362479	product=Anti-sigma-D factor RsdA	MM
000001	MM_01146	1362643	1363056	product=hypothetical protein	MM
000001	MM_01147	1363220	1364818	product=Inosine-5'-monophosphate dehydrogenase	MM
000001	MM_01148	1364825	1365955	product=putative oxidoreductase/MSMEI_1564	MM
000001	MM_01149	1366136	1367962	product=putative PPE family protein PPE42	MM
000001	MM_01150	1368051	1369796	product=Cholesterol oxidase	MM
000001	MM_01151	1369822	1370718	product=putative dioxygenase/MT3514	MM
000001	MM_01152	1370845	1371354	product=HTH-type transcriptional repressor KstR2	MM
000001	MM_01153	1371340	1373724	product=Alpha%2Calpha-trehalose phosphorylase	MM
000001	MM_01154	1373721	1374461	product=putative glycosyl hydrolase/MT2062	MM
000001	MM_01155	1374654	1375049	product=SnoaL-like domain protein	MM
000001	MM_01156	1375100	1375717	product=HTH-type transcriptional regulator RutR	MM
000001	MM_01158	1377349	1378032	product=HTH-type transcriptional regulator YodB	MM
000001	MM_01159	1378159	1379688	product=GMP synthase [glutamine-hydrolyzing]	MM
000001	MM_01160	1379744	1380433	product=hypothetical protein	MM
000001	MM_01161	1380541	1381200	product=hypothetical protein	MM
000001	MM_01162	1381207	1382778	product=DNA polymerase IV	MM
000001	MM_01165	1385898	1386611	product=Putative phosphoserine phosphatase 2	MM
000001	MM_01166	1386707	1387579	product=MaoC like domain protein	MM
000001	MM_01168	1388817	1390151	product=Putative diacyglycerol O-acyltransferase/MT3481	MM
000001	MM_01169	1390385	1393651	product=Error-prone DNA polymerase	MM
000001	MM_01170	1393727	1394137	product=Pyridoxamine 5'-phosphate oxidase	MM
000001	MM_01171	1394170	1394814	product=Coenzyme F420:L-glutamate ligase	MM
000001	MM_01174	1398697	1399161	product=tRNA (cytidine(34)-2'-O)-methyltransferase	MM
000001	MM_01175	1399250	1399834	product=Magnesium-protoporphyrin O-methyltransferase	MM
000001	MM_01176	1400051	1402786	product=osmolarity sensor protein	MM
000001	MM_01177	1402783	1403214	product=Roadblock/LC7 domain protein	MM
000001	MM_01178	1403190	1403576	product=hypothetical protein	MM
000001	MM_01179	1403557	1404159	product=hypothetical protein	MM
000001	MM_01180	1404156	1404716	product=Secreted effector protein pipB2	MM
000001	MM_01183	1409841	1411142	product=Putative thiazole biosynthetic enzyme	MM
000001	MM_01187	1416734	1417927	product=NADH oxidase	MM
000001	MM_01188	1418035	1418880	product=Bifunctional protein FolD protein	MM
000001	MM_01189	1418877	1419170	product=hypothetical protein	MM
000001	MM_01190	1419174	1419590	product=hypothetical protein	MM
000001	MM_01191	1419844	1421286	product=putative FAD-linked oxidoreductase YvdP	MM
000001	MM_01194	1431711	1432058	product=hypothetical protein	MM
000001	MM_01195	1432198	1432935	product=Malonyl-[acyl-carrier protein] O-methyltransferase	MM
000001	MM_01196	1432929	1434068	product=Homoserine O-acetyltransferase	MM
000001	MM_01197	1434080	1435429	product=Methionine gamma-lyase	MM
000001	MM_01199	1436981	1437781	product=Putative aminoacrylate hydrolase RutD	MM
000001	MM_01200	1437939	1438958	product=Tryptophan--tRNA ligase	MM
000001	MM_01201	1439041	1439991	product=Inner membrane protein YhjD	MM
000001	MM_01202	1439988	1441154	product=N-acetylglucosamine-6-phosphate deacetylase	MM
000001	MM_01203	1441151	1442500	product=Galactose-proton symporter	MM
000001	MM_01204	1442702	1443949	product=D-alanyl-D-alanine carboxypeptidase DacB precursor	MM
000001	MM_01205	1444071	1444709	product=hypothetical protein	MM
000001	MM_01206	1444699	1447017	product=Vault protein inter-alpha-trypsin	MM
000001	MM_01209	1450964	1451563	product=hypothetical protein	MM
000001	MM_01210	1451666	1452109	product=hypothetical protein	MM
000001	MM_01212	1457167	1457979	product=Succinate dehydrogenase iron-sulfur subunit	MM
000001	MM_01213	1457979	1459733	product=Succinate dehydrogenase flavoprotein subunit	MM
000001	MM_01214	1459762	1460229	product=Succinate dehydrogenase/Fumarate reductase transmembrane subunit	MM
000001	MM_01215	1460226	1460564	product=Succinate dehydrogenase/Fumarate reductase transmembrane subunit	MM
000001	MM_01216	1460868	1461266	product=Cytidine deaminase	MM
000001	MM_01217	1461263	1462564	product=Pyrimidine-nucleoside phosphorylase	MM
000001	MM_01221	1469809	1471092	product=HpcH/HpaI aldolase/citrate lyase family protein	MM
000001	MM_01222	1471089	1472048	product=allantoicase	MM
000001	MM_01223	1472045	1472956	product=Peptidoglycan deacetylase	MM
000001	MM_01224	1472935	1474461	product=putative allantoin permease	MM
000001	MM_01225	1474570	1476084	product=HNH endonuclease	MM
000001	MM_01226	1476139	1477035	product=Non-heme chloroperoxidase	MM
000001	MM_01227	1477124	1478449	product=hypothetical protein	MM
000001	MM_01228	1478498	1479472	product=Phosphoesterase family protein	MM
000001	MM_01229	1479477	1480100	product=Uracil phosphoribosyltransferase	MM
000001	MM_01230	1480102	1481682	product=putative phosphomannomutase	MM
000001	MM_01231	1481672	1482493	product=Purine nucleoside phosphorylase	MM
000001	MM_01232	1482576	1483757	product=p-aminobenzoyl-glutamate hydrolase subunit B	MM
000001	MM_01233	1483754	1484923	product=putative hydrolase YxeP	MM
000001	MM_01234	1485035	1485922	product=hypothetical protein	MM
000001	MM_01235	1486014	1486463	product=hypothetical protein	MM
000001	MM_01236	1486635	1488047	product=NAD(P)H dehydrogenase (quinone)	MM
000001	MM_01237	1488132	1489889	product=Aerobic glycerol-3-phosphate dehydrogenase	MM
000001	MM_01238	1489903	1490085	product=hypothetical protein	MM
000001	MM_01239	1490297	1491841	product=Ferredoxin-dependent glutamate synthase 2	MM
000001	MM_01240	1491849	1492397	product=hypothetical protein	MM
000001	MM_01241	1492620	1497095	product=Calcium-transporting ATPase 1	MM
000001	MM_01242	1497403	1498068	product=hypothetical protein	MM
000001	MM_01243	1498140	1499108	product=Magnesium transport protein CorA	MM
000001	MM_01245	1500201	1503104	product=Arylsulfatase	MM
000001	MM_01246	1503126	1503446	product=hypothetical protein	MM
000001	MM_01247	1503707	1504819	product=Phosphate-binding protein PstS 3 precursor	MM
000001	MM_01248	1504905	1506035	product=putative PPE family protein PPE29	MM
000001	MM_01249	1506088	1507005	product=Esterase PHB depolymerase	MM
000001	MM_01250	1507020	1507784	product=Endonuclease 8	MM
000001	MM_01251	1507788	1512407	product=ATP-dependent RNA helicase DeaD	MM
000001	MM_01252	1512440	1513132	product=HTH-type transcriptional regulator BetI	MM
000001	MM_01253	1513163	1514677	product=Succinate-semialdehyde dehydrogenase [NADP(+)]	MM
000001	MM_01254	1514755	1516026	product=hypothetical protein	MM
000001	MM_01255	1516060	1516512	product=Leucine-responsive regulatory protein	MM
000001	MM_01256	1516557	1517906	product=putative L-lysine-epsilon aminotransferase	MM
000001	MM_01257	1517995	1518372	product=hypothetical protein	MM
000001	MM_01258	1518485	1518796	product=hypothetical protein	MM
000001	MM_01260	1519282	1519719	product=Anti-sigma-F factor RsbW	MM
000001	MM_01261	1519779	1520504	product=RNA polymerase sigma factor SigF	MM
000001	MM_01262	1520566	1521135	product=HTH-type transcriptional repressor FabR	MM
000001	MM_01265	1533162	1533581	product=Sulfur acceptor protein CsdE	MM
000001	MM_01267	1534523	1535173	product=Maf-like protein YhdE	MM
000001	MM_01268	1535170	1535490	product=hypothetical protein	MM
000001	MM_01269	1535487	1537127	product=putative propionyl-CoA carboxylase beta chain 5	MM
000001	MM_01270	1537278	1538108	product=Bifunctional ligase/repressor BirA	MM
000001	MM_01271	1538171	1538689	product=Bacterial membrane flanked domain protein	MM
000001	MM_01272	1538644	1539327	product=GtrA-like protein	MM
000001	MM_01273	1539367	1540641	product=N5-carboxyaminoimidazole ribonucleotide synthase	MM
000001	MM_01274	1540634	1541149	product=N5-carboxyaminoimidazole ribonucleotide mutase	MM
000001	MM_01275	1541174	1542343	product=Acyl-CoA dehydrogenase	MM
000001	MM_01279	1545845	1548091	product=C4-dicarboxylic acid transporter DauA	MM
000001	MM_01281	1549733	1550377	product=Bacterial regulatory proteins%2C tetR family	MM
000001	MM_01282	1550462	1552168	product=Cocaine esterase	MM
000001	MM_01283	1552247	1552948	product=Cation efflux family protein	MM
000001	MM_01284	1552992	1555190	product=putative copper-exporting P-type ATPase V	MM
000001	MM_01285	1555200	1555478	product=hypothetical protein	MM
000001	MM_01286	1555594	1556316	product=hypothetical protein	MM
000001	MM_01287	1556304	1557761	product=Biofilm regulatory protein A precursor	MM
000001	MM_01288	1557829	1558755	product=dTDP-4-dehydrorhamnose reductase	MM
000001	MM_01289	1558748	1559632	product=N-acetylglucosaminyl-diphospho-decaprenol L-rhamnosyltransferase	MM
000001	MM_01290	1559634	1560710	product=D-glycero-alpha-D-manno-heptose 1-phosphate guanylyltransferase	MM
000001	MM_01291	1560739	1561287	product=NUDIX domain protein	MM
000001	MM_01292	1561284	1562870	product=Modification methylase Eco57IB	MM
000001	MM_01293	1562899	1564263	product=Coenzyme F420:L-glutamate ligase	MM
000001	MM_01294	1564260	1565249	product=2-phospho-L-lactate transferase	MM
000001	MM_01295	1565642	1566025	product=Transcriptional regulator WhiB2	MM
000001	MM_01296	1566091	1566621	product=hypothetical protein	MM
000001	MM_01297	1567280	1568680	product=Phosphomannomutase/phosphoglucomutase	MM
000001	MM_01298	1568677	1569786	product=hypothetical protein	MM
000001	MM_01299	1569794	1571020	product=Mannose-6-phosphate isomerase	MM
000001	MM_01300	1570998	1572419	product=Putative epoxidase LasC	MM
000001	MM_01301	1572450	1573844	product=Putative epoxidase LasC	MM
000001	MM_01302	1573901	1575385	product=putative amino acid permease YhdG	MM
000001	MM_01303	1575496	1576746	product=Alkane 1-monooxygenase	MM
000001	MM_01304	1576746	1576916	product=Rubredoxin-1	MM
000001	MM_01305	1576917	1577099	product=Rubredoxin	MM
000001	MM_01306	1577096	1577746	product=Bacterial regulatory proteins%2C tetR family	MM
000001	MM_01307	1577851	1579329	product=Adenosylhomocysteinase	MM
000001	MM_01310	1582821	1583474	product=Thymidylate kinase	MM
000001	MM_01311	1583554	1584231	product=DNA-binding response regulator MtrA	MM
000001	MM_01312	1584281	1585960	product=Sensor histidine kinase MtrB	MM
000001	MM_01313	1585960	1587738	product=Lipoprotein LpqB precursor	MM
000001	MM_01314	1587799	1588629	product=hypothetical protein	MM
000001	MM_01315	1588759	1589307	product=Orotate phosphoribosyltransferase	MM
000001	MM_01316	1589649	1590338	product=Ribosome-associated factor Y	MM
000001	MM_01317	1590435	1593287	product=Protein translocase subunit SecA	MM
000001	MM_01320	1597486	1597968	product=K(+)/H(+) antiporter subunit KhtT	MM
000001	MM_01321	1597973	1599118	product=K(+)/H(+) antiporter YhaU	MM
000001	MM_01323	1599882	1601300	product=putative diacyglycerol O-acyltransferase tgs3	MM
000001	MM_01324	1601343	1602215	product=Polyphosphate kinase 2 (PPK2)	MM
000001	MM_01325	1602281	1602781	product=hypothetical protein	MM
000001	MM_01326	1602922	1604076	product=Stearoyl-CoA 9-desaturase electron transfer partner	MM
000001	MM_01327	1604165	1605451	product=Stearoyl-CoA 9-desaturase	MM
000001	MM_01328	1605681	1606967	product=Stearoyl-CoA 9-desaturase	MM
000001	MM_01329	1607005	1608186	product=Putative acyltransferase	MM
000001	MM_01330	1608275	1608748	product=HTH-type transcriptional activator HxlR	MM
000001	MM_01331	1608735	1609727	product=Putative ribosome biogenesis GTPase RsgA	MM
000001	MM_01332	1609724	1611019	product=3-phosphoshikimate 1-carboxyvinyltransferase	MM
000001	MM_01333	1611065	1611847	product=Putative SOS response-associated peptidase YedK	MM
000001	MM_01334	1611945	1612829	product=3-hydroxyadipyl-CoA dehydrogenase	MM
000001	MM_01335	1612867	1614174	product=hypothetical protein	MM
000001	MM_01336	1614195	1614371	product=hypothetical protein	MM
000001	MM_01337	1614985	1617714	product=Putative HTH-type transcriptional regulator/MT0914	MM
000001	MM_01340	1620272	1620886	product=ESX-1 secretion-associated protein EspD	MM
000001	MM_01343	1623301	1623648	product=Nucleoid-associated protein YbaB	MM
000001	MM_01345	1625977	1626432	product=Cys-tRNA(Pro)/Cys-tRNA(Cys) deacylase YbaK	MM
000001	MM_01346	1626444	1627292	product=putative NAD-dependent oxidoreductase	MM
000001	MM_01347	1627492	1628259	product=ECF RNA polymerase sigma factor SigH	MM
000001	MM_01348	1628256	1628561	product=Anti-sigma factor RshA	MM
000001	MM_01349	1628923	1629138	product=Biotinylated protein TB7.3	MM
000001	MM_01350	1629188	1630687	product=putative sensor histidine kinase pdtaS	MM
000001	MM_01351	1630750	1631004	product=Transcriptional regulator WhiB1	MM
000001	MM_01352	1631288	1632253	product=Putative lipid kinase	MM
000001	MM_01353	1632384	1632809	product=hypothetical protein	MM
000001	MM_01354	1632761	1633243	product=putative acetyltransferase	MM
000001	MM_01355	1633240	1634214	product=Isochorismate synthase DhbC	MM
000001	MM_01356	1634337	1634936	product=Phosphoserine phosphatase 1	MM
000001	MM_01357	1635013	1635813	product=Sporulation initiation inhibitor protein Soj	MM
000001	MM_01358	1635836	1637050	product=hypothetical protein	MM
000001	MM_01359	1637065	1638618	product=DEAD-box ATP-dependent RNA helicase CshA	MM
000001	MM_01360	1638881	1639576	product=hypothetical protein	MM
000001	MM_01361	1639589	1640569	product=hypothetical protein	MM
000001	MM_01362	1640584	1640829	product=hypothetical protein	MM
000001	MM_01363	1640826	1641509	product=HTH-type transcriptional repressor KstR2	MM
000001	MM_01364	1641737	1642720	product=hypothetical protein	MM
000001	MM_01365	1642892	1644073	product=putative adenylyltransferase/sulfurtransferase MoeZ	MM
000001	MM_01366	1644139	1644993	product=hypothetical protein	MM
000001	MM_01367	1644990	1645298	product=Methylated-DNA--protein-cysteine methyltransferase	MM
000001	MM_01368	1645301	1646086	product=Lipase 3 precursor	MM
000001	MM_01369	1646151	1646372	product=hypothetical protein	MM
000001	MM_01370	1646542	1647384	product=hypothetical protein	MM
000001	MM_01371	1647530	1650703	product=ATP-dependent DNA helicase PcrA	MM
000001	MM_01372	1650700	1654005	product=ATP-dependent DNA helicase UvrD1	MM
000001	MM_01373	1654067	1655137	product=Voltage-gated potassium channel Kch	MM
000001	MM_01374	1655303	1656229	product=NADH pyrophosphatase	MM
000001	MM_01375	1656233	1656925	product=hypothetical protein	MM
000001	MM_01377	1657553	1659652	product=ATP-dependent DNA helicase UvrD2	MM
000001	MM_01378	1659781	1659933	product=hypothetical protein	MM
000001	MM_01379	1660077	1660346	product=putative transcriptional regulator WhiB7	MM
000001	MM_01380	1660449	1661792	product=putative protein kinase UbiB	MM
000001	MM_01381	1661984	1662157	product=hypothetical protein	MM
000001	MM_01382	1662177	1663016	product=hypothetical protein	MM
000001	MM_01383	1663055	1664455	product=hypothetical protein	MM
000001	MM_01384	1664576	1665574	product=Lon protease	MM
000001	MM_01385	1665696	1668683	product=hypothetical protein	MM
000001	MM_01389	1672268	1672642	product=FK506-binding protein	MM
000001	MM_01391	1675352	1675813	product=hypothetical protein	MM
000001	MM_01392	1675810	1676742	product=Pyrimidine monooxygenase RutA	MM
000001	MM_01393	1676793	1678223	product=anaerobic benzoate catabolism transcriptional regulator	MM
000001	MM_01394	1678334	1679839	product=2-methylcitrate dehydratase	MM
000001	MM_01395	1679839	1680756	product=Methylisocitrate lyase	MM
000001	MM_01396	1680753	1681886	product=Citrate synthase	MM
000001	MM_01397	1682376	1682765	product=hypothetical protein	MM
000001	MM_01398	1682895	1683128	product=hypothetical protein	MM
000001	MM_01399	1683199	1683933	product=hypothetical protein	MM
000001	MM_01400	1683982	1684359	product=hypothetical protein	MM
000001	MM_01402	1684844	1686208	product=Pseudooxynicotine oxidase	MM
000001	MM_01403	1686396	1687376	product=Non-heme chloroperoxidase	MM
000001	MM_01404	1687371	1688690	product=Putrescine oxidase	MM
000001	MM_01405	1688821	1689819	product=Phthiodiolone/phenolphthiodiolone dimycocerosates ketoreductase	MM
000001	MM_01408	1693753	1694889	product=Putative aminoglycoside phosphotransferase	MM
000001	MM_01409	1694934	1695536	product=Bacterial regulatory proteins%2C tetR family	MM
000001	MM_01410	1695533	1696399	product=7-alpha-hydroxysteroid dehydrogenase	MM
000001	MM_01412	1698199	1699179	product=hypothetical protein	MM
000001	MM_01413	1699176	1699658	product=hypothetical protein	MM
000001	MM_01414	1699707	1700675	product=ATPase RavA	MM
000001	MM_01416	1701968	1702417	product=hypothetical protein	MM
000001	MM_01482	1779571	1781451	product=putative PPE family protein PPE42	MM
000001	MM_01483	1781510	1783096	product=NADH-quinone oxidoreductase subunit N	MM
000001	MM_01484	1783093	1784679	product=NADH-quinone oxidoreductase subunit M	MM
000001	MM_01486	1786588	1786887	product=NADH-quinone oxidoreductase subunit 11	MM
000001	MM_01487	1786884	1787672	product=NADH-quinone oxidoreductase subunit J	MM
000001	MM_01488	1787669	1788214	product=NADH-quinone oxidoreductase subunit 9	MM
000001	MM_01489	1788207	1789481	product=NADH-quinone oxidoreductase subunit 8	MM
000001	MM_01490	1789531	1791948	product=NADH-quinone oxidoreductase subunit 3	MM
000001	MM_01491	1791945	1793291	product=NADH-quinone oxidoreductase subunit F	MM
000001	MM_01492	1793291	1794046	product=NADH-quinone oxidoreductase subunit E	MM
000001	MM_01493	1794043	1795341	product=NADH-quinone oxidoreductase subunit 4	MM
000001	MM_01494	1795361	1796077	product=NADH-quinone oxidoreductase subunit C 1	MM
000001	MM_01495	1796074	1796628	product=NADH-quinone oxidoreductase subunit 6	MM
000001	MM_01496	1796637	1797125	product=NAD(P)H-quinone oxidoreductase subunit 3	MM
000001	MM_01499	1800585	1800986	product=putative response regulatory protein/MT3230	MM
000001	MM_01500	1801061	1801600	product=Protein YceI	MM
000001	MM_01501	1801636	1802046	product=SnoaL-like domain protein	MM
000001	MM_01502	1802058	1802399	product=hypothetical protein	MM
000001	MM_01503	1802399	1803361	product=Putative aminoglycoside phosphotransferase	MM
000001	MM_01504	1803358	1804596	product=Acyl-CoA dehydrogenase	MM
000001	MM_01505	1804621	1805262	product=HTH-type transcriptional repressor AcnR	MM
000001	MM_01506	1805262	1806158	product=Hydroxymethylglutaryl-CoA lyase YngG	MM
000001	MM_01507	1806155	1807360	product=Succinyl-CoA:(R)-benzylsuccinate CoA-transferase subunit BbsF	MM
000001	MM_01511	1811969	1812940	product=Quinone oxidoreductase 1	MM
000001	MM_01512	1812983	1813981	product=putative acrylyl-CoA reductase AcuI	MM
000001	MM_01514	1815053	1816093	product=Biphenyl-2%2C3-diol 1%2C2-dioxygenase	MM
000001	MM_01515	1816090	1816953	product=4%2C5:9%2C10-diseco-3-hydroxy-5%2C9%2C17-trioxoandrosta-1(10)%2C2-diene-4-oate hydrolase	MM
000001	MM_01517	1818671	1819339	product=HTH-type transcriptional regulator AcrR	MM
000001	MM_01518	1819336	1820346	product=Acetaldehyde dehydrogenase	MM
000001	MM_01519	1820343	1821377	product=4-hydroxy-2-oxovalerate aldolase	MM
000001	MM_01520	1821426	1822202	product=Alpha-acetolactate decarboxylase	MM
000001	MM_01522	1823885	1825090	product=Acyl-CoA dehydrogenase	MM
000001	MM_01523	1825145	1826542	product=Acyl-CoA dehydrogenase	MM
000001	MM_01524	1826624	1827412	product=Histidinol-phosphatase	MM
000001	MM_01526	1827790	1828938	product=putative PPE family protein PPE29	MM
000001	MM_01528	1831562	1832356	product=Universal stress protein/MT3220	MM
000001	MM_01529	1832380	1833030	product=Transcriptional regulatory protein DevR (DosR)	MM
000001	MM_01530	1833042	1834799	product=Redox sensor histidine kinase response regulator DevS	MM
000001	MM_01531	1834779	1835777	product=Putative NAD(P)H nitroreductase/MT3217	MM
000001	MM_01532	1835969	1837357	product=putative diacyglycerol O-acyltransferase tgs1	MM
000001	MM_01533	1837360	1837776	product=hypothetical protein	MM
000001	MM_01535	1838291	1839292	product=Putative NAD(P)H nitroreductase acg	MM
000001	MM_01538	1841059	1842651	product=putative FAD-linked oxidoreductase	MM
000001	MM_01539	1842652	1844022	product=NADPH-ferredoxin reductase FprA	MM
000001	MM_01540	1844156	1845271	product=Peptide chain release factor 2	MM
000001	MM_01541	1845261	1846247	product=putative MscS family protein YkuT	MM
000001	MM_01543	1846795	1847484	product=Cell division ATP-binding protein FtsE	MM
000001	MM_01544	1847485	1848378	product=Cell division protein FtsX	MM
000001	MM_01545	1848381	1848887	product=SsrA-binding protein	MM
000001	MM_01546	1848921	1849787	product=hypothetical protein	MM
000001	MM_01548	1852468	1853703	product=ATP-dependent zinc metalloprotease FtsH	MM
000001	MM_01549	1853703	1854731	product=Tetratricopeptide repeat protein	MM
000001	MM_01550	1854756	1855601	product=hypothetical protein	MM
000001	MM_01554	1858295	1858648	product=hypothetical protein	MM
000001	MM_01555	1858688	1858951	product=hypothetical protein	MM
000001	MM_01556	1859181	1859900	product=MspA	MM
000001	MM_01558	1860877	1861563	product=hypothetical protein	MM
000001	MM_01559	1861606	1862223	product=Transcriptional regulator PadR-like family protein	MM
000001	MM_01562	1864061	1865686	product=putative PPE family protein PPE42	MM
000001	MM_01563	1865754	1866716	product=Glutaminase 1	MM
000001	MM_01564	1866810	1867232	product=Pyridoxamine 5'-phosphate oxidase	MM
000001	MM_01566	1869605	1870468	product=Phytanoyl-CoA dioxygenase (PhyH)	MM
000001	MM_01567	1870609	1870923	product=hypothetical protein	MM
000001	MM_01568	1871130	1871618	product=hypothetical protein	MM
000001	MM_01569	1871632	1872828	product=Sugar-binding cellulase-like protein	MM
000001	MM_01570	1873029	1873505	product=putative HTH-type transcriptional regulator YtcD	MM
000001	MM_01571	1873585	1874745	product=Flavin-dependent monooxygenase%2C oxygenase subunit HsaA	MM
000001	MM_01572	1874742	1875719	product=methylenetetrahydromethanopterin reductase	MM
000001	MM_01573	1875716	1876723	product=Putative NADP-dependent oxidoreductase YfmJ	MM
000001	MM_01574	1876745	1878220	product=Carboxylate-amine ligase YbdK	MM
000001	MM_01575	1878286	1879266	product=Nucleoside triphosphate pyrophosphohydrolase	MM
000001	MM_01576	1879353	1880297	product=tRNA dimethylallyltransferase	MM
000001	MM_01577	1880466	1881233	product=LOG family protein ORF6 in fasciation locus	MM
000001	MM_01578	1881230	1881691	product=hypothetical protein	MM
000001	MM_01579	1881688	1882911	product=Biotin biosynthesis cytochrome P450	MM
000001	MM_01581	1884059	1885648	product=(Dimethylallyl)adenosine tRNA methylthiotransferase MiaB	MM
000001	MM_01582	1886484	1887401	product=Inner membrane protein YedI	MM
000001	MM_01583	1887418	1888221	product=Bacilysin biosynthesis oxidoreductase YwfH	MM
000001	MM_01584	1888254	1889021	product=transcriptional regulator BetI	MM
000001	MM_01585	1889075	1889719	product=hypothetical protein	MM
000001	MM_01586	1889770	1891461	product=Patatin-like phospholipase	MM
000001	MM_01587	1891498	1892388	product=SPFH domain / Band 7 family protein	MM
000001	MM_01588	1892549	1894012	product=hypothetical protein	MM
000001	MM_01589	1894092	1894490	product=hypothetical protein	MM
000001	MM_01590	1894499	1895326	product=Methanesulfonate monooxygenase	MM
000001	MM_01592	1895536	1895922	product=hypothetical protein	MM
000001	MM_01594	1897748	1898167	product=Polyketide cyclase / dehydrase and lipid transport	MM
000001	MM_01595	1898311	1899984	product=N-substituted formamide deformylase precursor	MM
000001	MM_01598	1903478	1904755	product=hypothetical protein	MM
000001	MM_01599	1904864	1905781	product=Malyl-CoA lyase	MM
000001	MM_01600	1905803	1907077	product=hypothetical protein	MM
000001	MM_01601	1907135	1907491	product=hypothetical protein	MM
000001	MM_01602	1907533	1908411	product=Pyrimidine monooxygenase RutA	MM
000001	MM_01603	1908425	1909048	product=Lysine N-acyltransferase MbtK	MM
000001	MM_01604	1909059	1910165	product=hypothetical protein	MM
000001	MM_01605	1910162	1910536	product=Putative fluoride ion transporter CrcB	MM
000001	MM_01606	1910536	1910931	product=Putative fluoride ion transporter CrcB	MM
000001	MM_01607	1911059	1912690	product=Phosphoglucomutase	MM
000001	MM_01637	1957881	1958600	product=hypothetical protein	MM
000001	MM_01638	1958660	1959430	product=hypothetical protein	MM
000001	MM_01639	1959445	1960179	product=HTH-type transcriptional regulator Cmr	MM
000001	MM_01640	1960298	1960861	product=hypothetical protein	MM
000001	MM_01641	1960866	1962407	product=Putative DNA ligase-like protein/MT0965	MM
000001	MM_01642	1962516	1963274	product=3-oxoacyl-[acyl-carrier-protein] reductase FabG	MM
000001	MM_01643	1963385	1965550	product=Acryloyl-CoA reductase (NADH)	MM
000001	MM_01644	1965584	1966258	product=putative HTH-type transcriptional regulator YybR	MM
000001	MM_01645	1966424	1967254	product=Demethylmenaquinone methyltransferase	MM
000001	MM_01646	1967255	1967605	product=hypothetical protein	MM
000001	MM_01647	1967662	1968855	product=lipid-transfer protein	MM
000001	MM_01648	1968896	1970344	product=HTH-type transcriptional regulator LutR	MM
000001	MM_01649	1970467	1971429	product=hypothetical protein	MM
000001	MM_01651	1971935	1972465	product=hypothetical protein	MM
000001	MM_01652	1972493	1973971	product=Putative cytochrome P450 120	MM
000001	MM_01653	1974082	1974735	product=HTH-type transcriptional regulator EthR	MM
000001	MM_01654	1974808	1975683	product=Putative oxidoreductase SadH	MM
000001	MM_01655	1975724	1976326	product=Nucleoid occlusion factor SlmA	MM
000001	MM_01656	1976417	1976974	product=FMN-dependent NADPH-azoreductase	MM
000001	MM_01658	1986233	1986472	product=Glutaredoxin-like protein NrdH	MM
000001	MM_01659	1986519	1986977	product=Putative NrdI-like protein	MM
000001	MM_01660	1986947	1989112	product=Ribonucleoside-diphosphate reductase subunit alpha	MM
000001	MM_01661	1989227	1989970	product=HTH-type transcriptional repressor FabR	MM
000001	MM_01662	1990089	1991639	product=4-hydroxyacetophenone monooxygenase	MM
000001	MM_01663	1991629	1992174	product=HTH-type transcriptional regulator BetI	MM
000001	MM_01664	1992152	1992598	product=Polyketide cyclase / dehydrase and lipid transport	MM
000001	MM_01665	1992809	1993783	product=Ribonucleoside-diphosphate reductase subunit beta nrdF2	MM
000001	MM_01666	1993911	1994294	product=hypothetical protein	MM
000001	MM_01667	1994283	1995323	product=NADP-dependent alcohol dehydrogenase C	MM
000001	MM_01668	1995457	1996536	product=putative siderophore-binding lipoprotein YfiY precursor	MM
000001	MM_01669	1996730	1998451	product=Cytochrome c oxidase subunit 1	MM
000001	MM_01670	1998510	1999739	product=Phosphoserine phosphatase	MM
000001	MM_01671	1999921	2000265	product=putative HTH-type transcriptional regulator/MT0088	MM
000001	MM_01672	2000280	2000759	product=Formate hydrogenlyase subunit 7	MM
000001	MM_01673	2000756	2002732	product=Hydrogenase-4 component B	MM
000001	MM_01674	2002729	2003688	product=Formate hydrogenlyase subunit 4	MM
000001	MM_01675	2003693	2004355	product=Hydrogenase-4 component E	MM
000001	MM_01676	2004355	2005821	product=Hydrogenase-4 component B	MM
000001	MM_01677	2005821	2007317	product=Hydrogenase-4 component G	MM
000001	MM_01678	2007416	2008258	product=putative ABC transporter ATP-binding protein YlmA	MM
000001	MM_01679	2008255	2009097	product=NUDIX domain protein	MM
000001	MM_01680	2009094	2009867	product=putative enoyl-CoA hydratase echA17	MM
000001	MM_01681	2009878	2010861	product=Demethylrebeccamycin-D-glucose O-methyltransferase	MM
000001	MM_01683	2012138	2012821	product=Immunogenic protein MPT64 precursor	MM
000001	MM_01684	2012825	2013214	product=hypothetical protein	MM
000001	MM_01685	2013231	2014523	product=Outer membrane protein assembly factor BamB	MM
000001	MM_01686	2014625	2015461	product=Putative acetyltransferase	MM
000001	MM_01687	2015482	2016261	product=Alpha/beta hydrolase family protein	MM
000001	MM_01688	2016286	2016831	product=hypothetical protein	MM
000001	MM_01689	2016958	2018301	product=Deoxyribodipyrimidine photo-lyase	MM
000001	MM_01690	2018310	2018789	product=TspO/MBR family protein	MM
000001	MM_01691	2018786	2020900	product=Membrane protein YdfJ	MM
000001	MM_01692	2021115	2022323	product=Beta-lactamase	MM
000001	MM_01693	2022434	2022937	product=MarR family protein	MM
000001	MM_01694	2022940	2023347	product=hypothetical protein	MM
000001	MM_01695	2023521	2024162	product=SOUL heme-binding protein	MM
000001	MM_01696	2024351	2025046	product=hypothetical protein	MM
000001	MM_01697	2025051	2026406	product=Epimerase family protein	MM
000001	MM_01698	2026473	2027450	product=3-oxoacyl-[acyl-carrier-protein] reductase FabG	MM
000001	MM_01699	2027447	2028826	product=Glycogen synthase	MM
000001	MM_01700	2028783	2030378	product=1%2C4-alpha-glucan branching enzyme	MM
000001	MM_01701	2030375	2031193	product=putative S-adenosylmethionine-dependent methyltransferase/MSMEI_2290	MM
000001	MM_01702	2031466	2032257	product=Electron transfer flavoprotein subunit beta	MM
000001	MM_01703	2032305	2033261	product=Electron transfer flavoprotein subunit alpha	MM
000001	MM_01704	2033405	2034265	product=hypothetical protein	MM
000001	MM_01705	2034265	2035101	product=2-acyl-glycerophospho-ethanolamine acyltransferase	MM
000001	MM_01706	2035181	2035681	product=hypothetical protein	MM
000001	MM_01707	2035742	2036923	product=Cysteine desulfurase	MM
000001	MM_01708	2036920	2038011	product=tRNA-specific 2-thiouridylase MnmA	MM
000001	MM_01709	2038008	2038637	product=hypothetical protein	MM
000001	MM_01710	2038733	2039746	product=methionine synthase	MM
000001	MM_01711	2040072	2041568	product=B12 binding domain protein	MM
000001	MM_01712	2041858	2043921	product=DNA ligase	MM
000001	MM_01713	2043991	2044587	product=Nucleoid occlusion factor SlmA	MM
000001	MM_01714	2044760	2045191	product=Putative membrane protein mmpS4	MM
000001	MM_01719	2049340	2050002	product=hypothetical protein	MM
000001	MM_01720	2050154	2050453	product=Aspartyl/glutamyl-tRNA(Asn/Gln) amidotransferase subunit C	MM
000001	MM_01722	2052082	2053062	product=6-phosphofructokinase	MM
000001	MM_01723	2053345	2054853	product=Aspartyl/glutamyl-tRNA(Asn/Gln) amidotransferase subunit B	MM
000001	MM_01724	2054890	2055489	product=4-hydroxyphenylacetate 3-monooxygenase reductase component	MM
000001	MM_01725	2055515	2056684	product=hypothetical protein	MM
000001	MM_01726	2056867	2057715	product=Putative oxidoreductase MhqP	MM
000001	MM_01727	2057724	2058101	product=Low molecular weight protein antigen 6	MM
000001	MM_01728	2058430	2060286	product=Acetolactate synthase large subunit IlvB1	MM
000001	MM_01729	2060286	2060795	product=Putative acetolactate synthase small subunit	MM
000001	MM_01730	2060838	2061869	product=Ketol-acid reductoisomerase	MM
000001	MM_01731	2061956	2062558	product=NAD(P)H dehydrogenase (quinone)	MM
000001	MM_01732	2062555	2063985	product=Putative thiazole biosynthetic enzyme	MM
000001	MM_01733	2063989	2065602	product=D-3-phosphoglycerate dehydrogenase	MM
000001	MM_01734	2065658	2066677	product=3-isopropylmalate dehydrogenase	MM
000001	MM_01735	2066577	2067824	product=Hexuronate transporter	MM
000001	MM_01736	2068184	2068981	product=Ureidoglycolate lyase	MM
000001	MM_01737	2068978	2070447	product=Glutamate--tRNA ligase	MM
000001	MM_01740	2070824	2071345	product=Pyridoxamine 5'-phosphate oxidase	MM
000001	MM_01742	2072489	2075350	product=Membrane transport protein mmpL8	MM
000001	MM_01743	2075347	2075775	product=Putative membrane protein mmpS4	MM
000001	MM_01744	2075994	2077244	product=8-amino-7-oxononanoate synthase	MM
000001	MM_01746	2078579	2080000	product=3-isopropylmalate dehydratase large subunit	MM
000001	MM_01747	2080025	2080621	product=3-isopropylmalate dehydratase small subunit	MM
000001	MM_01748	2080846	2081508	product=hypothetical protein	MM
000001	MM_01749	2081570	2082508	product=Putative mutator protein MutT4	MM
000001	MM_01750	2082588	2084834	product=Polyphosphate kinase	MM
000001	MM_01751	2084883	2085536	product=2-phospho-L-lactate guanylyltransferase	MM
000001	MM_01752	2085728	2086735	product=Glycerol-3-phosphate dehydrogenase [NAD(P)+]	MM
000001	MM_01753	2086872	2087948	product=D-alanine--D-alanine ligase	MM
000001	MM_01754	2087945	2088529	product=hypothetical protein	MM
000001	MM_01755	2088737	2089702	product=Thiamine-monophosphate kinase	MM
000001	MM_01756	2089728	2090018	product=hypothetical protein	MM
000001	MM_01757	2090015	2090698	product=Uracil-DNA glycosylase	MM
000001	MM_01758	2090704	2091636	product=Quinone oxidoreductase 1	MM
000001	MM_01759	2091686	2092336	product=NADH dehydrogenase	MM
000001	MM_01760	2092492	2092686	product=50S ribosomal protein L28	MM
000001	MM_01761	2092969	2094663	product=DAK2 domain protein	MM
000001	MM_01762	2094666	2096897	product=ATP-dependent DNA helicase RecG	MM
000001	MM_01763	2096914	2097615	product=hypothetical protein	MM
000001	MM_01764	2097620	2098468	product=putative oxidoreductase	MM
000001	MM_01765	2099035	2100153	product=Carboxylesterase NlhH	MM
000001	MM_01766	2100340	2101107	product=Serine/threonine-protein kinase PknE	MM
000001	MM_01767	2101113	2101751	product=Vitamin K epoxide reductase family protein	MM
000001	MM_01768	2101794	2105189	product=2-oxoglutarate carboxylase small subunit	MM
000001	MM_01769	2105267	2105740	product=Ribosomal RNA small subunit methyltransferase D	MM
000001	MM_01770	2105814	2106287	product=Phosphopantetheine adenylyltransferase	MM
000001	MM_01771	2106371	2106553	product=hypothetical protein	MM
000001	MM_01772	2106710	2107606	product=Formyltetrahydrofolate deformylase	MM
000001	MM_01774	2109311	2110573	product=PGL/p-HBAD biosynthesis rhamnosyltransferase	MM
000001	MM_01775	2110734	2111531	product=hypothetical protein	MM
000001	MM_01776	2111582	2112838	product=Trans-acting enoyl reductase	MM
000001	MM_01778	2115043	2116905	product=Long-chain-fatty-acid--AMP ligase FadD29	MM
000001	MM_01779	2116940	2117548	product=Chorismate pyruvate-lyase	MM
000001	MM_01780	2117667	2119775	product=p-hydroxybenzoic acid--AMP ligase FadD22	MM
000001	MM_01782	2126521	2127210	product=Putative lipoprotein LppX precursor	MM
000001	MM_01783	2127250	2130000	product=Membrane transport protein mmpL8	MM
000001	MM_01784	2130002	2131750	product=Long-chain-fatty-acid--AMP ligase FadD28	MM
000001	MM_01786	2132180	2132992	product=Phthiotriol/phenolphthiotriol dimycocerosates methyltransferase	MM
000001	MM_01787	2133553	2139852	product=Mycocerosic acid synthase	MM
000001	MM_01788	2140056	2141300	product=Phthiocerol/phthiodiolone dimycocerosyl transferase	MM
000001	MM_01789	2141334	2142164	product=Daunorubicin/doxorubicin resistance ABC transporter permease protein DrrB	MM
000001	MM_01790	2142161	2143030	product=Doxorubicin resistance ABC transporter permease protein DrrB	MM
000001	MM_01791	2143027	2144022	product=Doxorubicin resistance ATP-binding protein DrrA	MM
000001	MM_01792	2144033	2148478	product=Phthiocerol synthesis polyketide synthase type I PpsE	MM
000001	MM_01793	2148484	2153904	product=Phthiocerol synthesis polyketide synthase type I PpsC	MM
000001	MM_01794	2153904	2160509	product=Phthiocerol synthesis polyketide synthase type I PpsC	MM
000001	MM_01797	2169888	2171642	product=Long-chain-fatty-acid--AMP ligase FadD26	MM
000001	MM_01799	2172321	2172944	product=Phenyloxazoline synthase MbtB	MM
000001	MM_01800	2173376	2174113	product=Cell wall synthesis protein Wag31	MM
000001	MM_01801	2174188	2174781	product=hypothetical protein	MM
000001	MM_01802	2174784	2175509	product=Ribonuclease 3	MM
000001	MM_01803	2175510	2176388	product=Formamidopyrimidine-DNA glycosylase 1	MM
000001	MM_01804	2176479	2177171	product=Acylphosphatase	MM
000001	MM_01805	2177270	2180872	product=Chromosome partition protein Smc	MM
000001	MM_01806	2180932	2182308	product=Signal recognition particle receptor FtsY	MM
000001	MM_01807	2182452	2183885	product=Ammonia channel precursor	MM
000001	MM_01808	2183882	2184220	product=Nitrogen regulatory protein P-II	MM
000001	MM_01809	2184314	2186752	product=Bifunctional uridylyltransferase/uridylyl-removing enzyme	MM
000001	MM_01810	2186780	2188516	product=ATP-dependent RNA helicase DbpA	MM
000001	MM_01811	2188732	2188947	product=hypothetical protein	MM
000001	MM_01812	2189086	2190675	product=Signal recognition particle protein	MM
000001	MM_01813	2190682	2191773	product=Amidohydrolase family protein	MM
000001	MM_01814	2191822	2193624	product=Serine/threonine-protein kinase PknI	MM
000001	MM_01815	2193729	2195522	product=D-aminoacylase	MM
000001	MM_01816	2195524	2196126	product=HTH-type transcriptional regulator BetI	MM
000001	MM_01817	2196146	2197018	product=D-alanyl-D-alanine carboxypeptidase DacB precursor	MM
000001	MM_01818	2197090	2197509	product=hypothetical protein	MM
000001	MM_01819	2197715	2198200	product=30S ribosomal protein S16	MM
000001	MM_01820	2198209	2198451	product=hypothetical protein	MM
000001	MM_01821	2198476	2199000	product=Ribosome maturation factor RimM	MM
000001	MM_01822	2199010	2199702	product=tRNA (guanine-N(1)-)-methyltransferase	MM
000001	MM_01823	2199814	2200773	product=hypothetical protein	MM
000001	MM_01824	2201131	2201472	product=50S ribosomal protein L19	MM
000001	MM_01825	2201584	2202447	product=Signal peptidase I	MM
000001	MM_01826	2202450	2203169	product=Ribonuclease HII	MM
000001	MM_01827	2203300	2203605	product=hypothetical protein	MM
000001	MM_01829	2204474	2205832	product=putative diacyglycerol O-acyltransferase tgs2	MM
000001	MM_01830	2205950	2206930	product=short chain dehydrogenase	MM
000001	MM_01831	2206990	2207886	product=Protein FdhD	MM
000001	MM_01832	2208003	2208371	product=hypothetical protein	MM
000001	MM_01833	2208371	2209882	product=Competence protein ComM	MM
000001	MM_01835	2211087	2211935	product=Vibriobactin utilization protein ViuB	MM
000001	MM_01836	2211959	2213119	product=Lactate 2-monooxygenase	MM
000001	MM_01837	2213151	2214059	product=Tyrosine recombinase XerD	MM
000001	MM_01838	2214081	2214587	product=Peptidase family M23	MM
000001	MM_01839	2214892	2215722	product=30S ribosomal protein S2	MM
000001	MM_01840	2215724	2216539	product=Elongation factor Ts	MM
000001	MM_01841	2216560	2217978	product=6-aminohexanoate-cyclic-dimer hydrolase	MM
000001	MM_01842	2217994	2218413	product=Transcriptional regulator SlyA	MM
000001	MM_01843	2218703	2219185	product=Immunogenic protein MPT63 precursor	MM
000001	MM_01844	2219394	2220254	product=Diacylglycerol acyltransferase	MM
000001	MM_01845	2220255	2221055	product=Transcriptional regulatory protein WalR	MM
000001	MM_01846	2221450	2222247	product=Uridylate kinase	MM
000001	MM_01847	2222312	2222869	product=Ribosome-recycling factor	MM
000001	MM_01848	2222902	2223816	product=Phosphatidate cytidylyltransferase	MM
000001	MM_01854	2229847	2230941	product=putative dual-specificity RNA methyltransferase RlmN	MM
000001	MM_01855	2231015	2231536	product=Soluble secreted antigen MPT53 precursor	MM
000001	MM_01856	2231550	2232422	product=Cytochrome C biogenesis protein transmembrane region	MM
000001	MM_01857	2232453	2232707	product=hypothetical protein	MM
000001	MM_01858	2232872	2233465	product=Cell surface lipoprotein MPB83 precursor	MM
000001	MM_01859	2233553	2235298	product=Thiol-disulfide oxidoreductase YkuV	MM
000001	MM_01860	2235329	2236600	product=1-deoxy-D-xylulose 5-phosphate reductoisomerase	MM
000001	MM_01861	2236623	2237834	product=Zinc metalloprotease Rip1	MM
000001	MM_01862	2237857	2239020	product=4-hydroxy-3-methylbut-2-en-1-yl diphosphate synthase	MM
000001	MM_01863	2239072	2239926	product=Mycothiol acetyltransferase	MM
000001	MM_01864	2240094	2241851	product=Penicillin-binding protein PbpB	MM
000001	MM_01865	2241927	2242547	product=hypothetical protein	MM
000001	MM_01866	2242694	2243509	product=Methionine aminopeptidase 2	MM
000001	MM_01867	2243716	2244270	product=hypothetical protein	MM
000001	MM_01868	2244385	2245140	product=Putative glutamine amidotransferase	MM
000001	MM_01869	2245209	2246177	product=putative PPE family protein PPE29	MM
000001	MM_01870	2247062	2248159	product=putative PPE family protein PPE29	MM
000001	MM_01871	2249008	2250264	product=putative PPE family protein PPE29	MM
000001	MM_01877	2262180	2263292	product=Type I phosphodiesterase / nucleotide pyrophosphatase	MM
000001	MM_01878	2263314	2264024	product=hypothetical protein	MM
000001	MM_01879	2264067	2265215	product=Hydrogenase expression/formation protein HypD	MM
000001	MM_01880	2265227	2265499	product=Hydrogenase isoenzymes formation protein HypC	MM
000001	MM_01881	2265522	2266634	product=Hydrogenase expression/formation protein HypE	MM
000001	MM_01882	2266631	2267305	product=Phosphoheptose isomerase	MM
000001	MM_01883	2267302	2268024	product=HupF/HypC family protein	MM
000001	MM_01886	2270679	2271191	product=Hydrogenase 2 maturation protease	MM
000001	MM_01887	2271207	2271326	product=hypothetical protein	MM
000001	MM_01888	2271314	2272672	product=hypothetical protein	MM
000001	MM_01890	2273325	2273951	product=hypothetical protein	MM
000001	MM_01891	2273948	2274922	product=Fe/S biogenesis protein NfuA	MM
000001	MM_01892	2274926	2276725	product=Periplasmic [NiFeSe] hydrogenase large subunit	MM
000001	MM_01893	2276775	2277830	product=Periplasmic [NiFeSe] hydrogenase small subunit precursor	MM
000001	MM_01894	2278150	2278917	product=Hydrogenase isoenzymes nickel incorporation protein HypB	MM
000001	MM_01895	2278946	2279338	product=hydrogenase nickel incorporation protein HypA	MM
000001	MM_01896	2279373	2280491	product=High-affinity nickel transport protein	MM
000001	MM_01897	2280642	2281136	product=Peroxide-responsive repressor PerR	MM
000001	MM_01898	2281143	2282522	product=Mycothione reductase	MM
000001	MM_01899	2283096	2286119	product=Putative fatty-acid--CoA ligase fadD21	MM
000001	MM_01901	2290230	2291732	product=Multidrug resistance protein stp	MM
000001	MM_01903	2292928	2294409	product=putative malate:quinone oxidoreductase	MM
000001	MM_01904	2294406	2294876	product=putative acyltransferase	MM
000001	MM_01905	2294873	2296723	product=Magnesium-chelatase 38 kDa subunit	MM
000001	MM_01906	2296745	2297359	product=Cob(I)yrinic acid a%2Cc-diamide adenosyltransferase	MM
000001	MM_01908	2298950	2300155	product=Siroheme synthase	MM
000001	MM_01909	2300189	2301781	product=putative MFS-type transporter EfpA	MM
000001	MM_01910	2301900	2303636	product=Proline--tRNA ligase	MM
000001	MM_01911	2303649	2304137	product=hypothetical protein	MM
000001	MM_01913	2304889	2305422	product=Ribosome maturation factor RimP	MM
000001	MM_01914	2305419	2306462	product=hypothetical protein	MM
000001	MM_01916	2309849	2310376	product=Ribosome-binding factor A	MM
000001	MM_01917	2310351	2311355	product=Bifunctional oligoribonuclease and PAP phosphatase NrnA	MM
000001	MM_01918	2311371	2312708	product=DNA-damage-inducible protein F	MM
000001	MM_01923	2316939	2317883	product=Thioredoxin reductase	MM
000001	MM_01924	2317933	2318808	product=putative enoyl-CoA hydratase echA8	MM
000001	MM_01925	2318976	2320172	product=putative PPE family protein PPE29	MM
000001	MM_01926	2320305	2321480	product=putative PPE family protein PPE29	MM
000001	MM_01927	2321518	2321793	product=hypothetical protein	MM
000001	MM_01928	2321790	2322335	product=hypothetical protein	MM
000001	MM_01930	2325073	2325672	product=hypothetical protein	MM
000001	MM_01931	2325720	2327432	product=Cocaine esterase	MM
000001	MM_01932	2327464	2328039	product=hypothetical protein	MM
000001	MM_01933	2328260	2328544	product=hypothetical protein	MM
000001	MM_01936	2330886	2331851	product=Calcineurin-like phosphoesterase	MM
000001	MM_01937	2331860	2332531	product=4'-phosphopantetheinyl transferase Npt	MM
000001	MM_01938	2332528	2333433	product=tRNA pseudouridine synthase B	MM
000001	MM_01939	2333540	2334742	product=3-oxoadipyl-CoA/3-oxo-5%2C6-dehydrosuberyl-CoA thiolase	MM
000001	MM_01940	2334771	2336009	product=Acyl-CoA dehydrogenase	MM
000001	MM_01941	2336026	2336718	product=Iron-dependent repressor IdeR	MM
000001	MM_01942	2336857	2337873	product=Riboflavin biosynthesis protein RibF	MM
000001	MM_01943	2337999	2338268	product=30S ribosomal protein S15	MM
000001	MM_01944	2338280	2338813	product=hypothetical protein	MM
000001	MM_01945	2338848	2339246	product=SMI1 / KNR4 family protein	MM
000001	MM_01946	2339617	2341905	product=Polyribonucleotide nucleotidyltransferase	MM
000001	MM_01947	2341883	2343199	product=Protease 3 precursor	MM
000001	MM_01948	2343204	2344238	product=Nitronate monooxygenase	MM
000001	MM_01949	2344315	2345430	product=Alanine dehydrogenase	MM
000001	MM_01950	2345548	2346063	product=Leucine-responsive regulatory protein	MM
000001	MM_01951	2346092	2346556	product=Polyketide cyclase / dehydrase and lipid transport	MM
000001	MM_01952	2346661	2347578	product=putative metal-dependent hydrolase	MM
000001	MM_01953	2347584	2349344	product=Diacetyl reductase [(S)-acetoin forming]	MM
000001	MM_01954	2349358	2350440	product=Phthalate dioxygenase reductase	MM
000001	MM_01955	2350446	2351141	product=hypothetical protein	MM
000001	MM_01956	2351211	2352236	product=3-ketosteroid-9-alpha-monooxygenase oxygenase subunit	MM
000001	MM_01957	2352242	2353330	product=hypothetical protein	MM
000001	MM_01958	2353337	2354674	product=hypothetical protein	MM
000001	MM_01959	2354778	2355515	product=4-hydroxy-tetrahydrodipicolinate reductase	MM
000001	MM_01960	2355523	2355987	product=hypothetical protein	MM
000001	MM_01962	2356244	2356708	product=Flavodoxin	MM
000001	MM_01967	2362447	2363526	product=putative PPE family protein PPE29	MM
000001	MM_01968	2363626	2365173	product=Long-chain-fatty-acid--CoA ligase FadD13	MM
000001	MM_01970	2366345	2367526	product=putative PPE family protein PPE29	MM
000001	MM_01973	2371280	2372062	product=3-oxoacyl-[acyl-carrier-protein] reductase FabG	MM
000001	MM_01975	2373249	2374352	product=Acyl-CoA dehydrogenase	MM
000001	MM_01977	2375214	2376014	product=Thymidylate synthase	MM
000001	MM_01978	2376022	2376519	product=Dihydrofolate reductase	MM
000001	MM_01979	2376516	2377730	product=hypothetical protein	MM
000001	MM_01980	2377730	2379184	product=Type I restriction enzyme EcoKI M protein	MM
000001	MM_01981	2379175	2380266	product=Type I restriction modification DNA specificity domain protein	MM
000001	MM_01982	2380223	2381029	product=Thymidylate synthase ThyX	MM
000001	MM_01983	2381147	2382049	product=4-hydroxy-tetrahydrodipicolinate synthase	MM
000001	MM_01985	2383769	2384641	product=Leucine carboxyl methyltransferase	MM
000001	MM_01986	2384645	2385478	product=(-)-trans-carveol dehydrogenase	MM
000001	MM_01987	2385478	2385789	product=Putative monooxygenase	MM
000001	MM_01988	2385969	2388578	product=DNA translocase SpoIIIE	MM
000001	MM_01989	2388590	2389084	product=Amino-acid acetyltransferase	MM
000001	MM_01990	2389199	2389768	product=Putative CDP-diacylglycerol--glycerol-3-phosphate 3-phosphatidyl-transferase 2	MM
000001	MM_01991	2389908	2390234	product=Transcriptional regulator ClgR	MM
000001	MM_01992	2390393	2391208	product=PspA/IM30 family protein	MM
000001	MM_01993	2391224	2392039	product=hypothetical protein	MM
000001	MM_01994	2392048	2392488	product=Epoxide hydrolase EphG	MM
000001	MM_01995	2392584	2393750	product=4'-demethylrebeccamycin synthase	MM
000001	MM_01996	2393747	2393980	product=hypothetical protein	MM
000001	MM_01997	2393993	2394784	product=hypothetical protein	MM
000001	MM_01998	2394811	2395851	product=Protein RecA	MM
000001	MM_01999	2395817	2396338	product=Regulatory protein RecX	MM
000001	MM_02000	2396473	2398011	product=(Dimethylallyl)adenosine tRNA methylthiotransferase MiaB	MM
000001	MM_02001	2398008	2398619	product=hypothetical protein	MM
000001	MM_02002	2398616	2399968	product=hypothetical protein	MM
000001	MM_02003	2400206	2402011	product=Serine/threonine-protein kinase PknH	MM
000001	MM_02005	2403594	2404571	product=hypothetical protein	MM
000001	MM_02006	2404618	2405313	product=hypothetical protein	MM
000001	MM_02008	2406259	2407131	product=Diaminopimelate epimerase	MM
000001	MM_02009	2407178	2408692	product=GTPase HflX	MM
000001	MM_02010	2408836	2409996	product=Acyl-CoA dehydrogenase	MM
000001	MM_02012	2411501	2413801	product=LGFP repeat protein	MM
000001	MM_02013	2413842	2414576	product=LexA repressor	MM
000001	MM_02014	2414884	2415426	product=hypothetical protein	MM
000001	MM_02015	2415589	2416053	product=Transcriptional repressor NrdR	MM
000001	MM_02016	2416082	2416567	product=hypothetical protein	MM
000001	MM_02017	2416577	2417263	product=hypothetical protein	MM
000001	MM_02018	2417309	2418334	product=Soluble epoxide hydrolase	MM
000001	MM_02019	2418383	2419360	product=PAC2 family protein	MM
000001	MM_02020	2419610	2420431	product=Trypsin	MM
000001	MM_02021	2420439	2421854	product=Soluble pyridine nucleotide transhydrogenase	MM
000001	MM_02022	2421960	2423027	product=hypothetical protein	MM
000001	MM_02023	2423029	2423721	product=Iron-dependent repressor IdeR	MM
000001	MM_02024	2423873	2424844	product=RNA polymerase sigma factor SigB	MM
000001	MM_02025	2425009	2425419	product=hypothetical protein	MM
000001	MM_02026	2425474	2425722	product=hypothetical protein	MM
000001	MM_02027	2425723	2426697	product=hypothetical protein	MM
000001	MM_02029	2427383	2427826	product=Enamine/imine deaminase	MM
000001	MM_02031	2430106	2431635	product=RNA polymerase sigma factor SigA	MM
000001	MM_02032	2431790	2432584	product=Polyphosphate glucokinase	MM
000001	MM_02033	2432742	2433575	product=Inositol-1-monophosphatase SuhB	MM
000001	MM_02034	2433581	2434234	product=hypothetical protein	MM
000001	MM_02035	2434418	2434720	product=hypothetical protein	MM
000001	MM_02036	2434725	2435129	product=hypothetical protein	MM
000001	MM_02037	2435230	2435694	product=Deoxyuridine 5'-triphosphate nucleotidohydrolase	MM
000001	MM_02038	2435694	2436437	product=hypothetical protein	MM
000001	MM_02039	2436451	2437170	product=Alpha/beta hydrolase family protein	MM
000001	MM_02040	2437317	2437685	product=hypothetical protein	MM
000001	MM_02041	2437713	2438384	product=hypothetical protein	MM
000001	MM_02042	2438603	2439265	product=Trk system potassium uptake protein TrkA	MM
000001	MM_02043	2439318	2439986	product=Trk system potassium uptake protein TrkA	MM
000001	MM_02045	2442128	2443333	product=putative RNA methyltransferase/cg2084	MM
000001	MM_02047	2444354	2445064	product=Fluoroquinolones export permease protein/MT2761	MM
000001	MM_02048	2445061	2445825	product=Fluoroquinolones export permease protein/MT2760	MM
000001	MM_02049	2445831	2447117	product=Arsenical pump membrane protein	MM
000001	MM_02050	2447156	2448445	product=Arsenical pump membrane protein	MM
000001	MM_02051	2448501	2448995	product=CBS domain protein	MM
000001	MM_02052	2449148	2451061	product=1-deoxy-D-xylulose-5-phosphate synthase	MM
000001	MM_02055	2456140	2456514	product=1-deoxy-D-xylulose-5-phosphate synthase	MM
000001	MM_02056	2456511	2457818	product=Ribonuclease D	MM
000001	MM_02057	2457820	2458401	product=hypothetical protein	MM
000001	MM_02058	2458540	2459349	product=putative enoyl-CoA hydratase echA8	MM
000001	MM_02059	2459472	2460533	product=Uroporphyrinogen decarboxylase	MM
000001	MM_02060	2460530	2461897	product=Protoporphyrinogen oxidase	MM
000001	MM_02061	2461903	2462598	product=Chlorite dismutase precursor	MM
000001	MM_02062	2462595	2463344	product=Ubiquinone biosynthesis O-methyltransferase	MM
000001	MM_02063	2463351	2463791	product=Peptide methionine sulfoxide reductase MsrB	MM
000001	MM_02064	2463788	2465098	product=Alpha-(1->3)-arabinofuranosyltransferase	MM
000001	MM_02065	2465118	2466689	product=Carboxylesterase A precursor	MM
000001	MM_02066	2466738	2467520	product=2%2C5-diamino-6-ribosylamino-4(3H)-pyrimidinone 5'-phosphate reductase	MM
000001	MM_02067	2467542	2468654	product=AFG1-like ATPase	MM
000001	MM_02068	2468632	2469081	product=Protease synthase and sporulation negative regulatory protein PAI 1	MM
000001	MM_02069	2469137	2469697	product=hypothetical protein	MM
000001	MM_02070	2469776	2470519	product=ATP-dependent Clp protease ATP-binding subunit ClpC1	MM
000001	MM_02071	2470597	2470950	product=hypothetical protein	MM
000001	MM_02072	2471004	2471963	product=Non-heme chloroperoxidase	MM
000001	MM_02074	2473640	2475040	product=Putrescine importer PuuP	MM
000001	MM_02081	2479478	2480995	product=Arsenate-mycothiol transferase ArsC2	MM
000001	MM_02082	2480992	2481351	product=Arsenical resistance operon repressor	MM
000001	MM_02083	2481449	2481919	product=Cadmium-induced protein CadI	MM
000001	MM_02084	2482021	2482380	product=Transcriptional repressor SdpR	MM
000001	MM_02085	2482478	2482768	product=hypothetical protein	MM
000001	MM_02086	2482811	2483758	product=Catalase-related peroxidase	MM
000001	MM_02087	2483778	2484218	product=Anti-sigma-F factor antagonist RsfA	MM
000001	MM_02088	2484371	2484976	product=HTH-type transcriptional regulator QacR	MM
000001	MM_02089	2484987	2485643	product=Inner membrane protein YohD	MM
000001	MM_02091	2487522	2488142	product=Chloramphenicol 3-O phosphotransferase	MM
000001	MM_02092	2488603	2489106	product=Deazaflavin-dependent nitroreductase	MM
000001	MM_02094	2492181	2492462	product=hypothetical protein	MM
000001	MM_02095	2492496	2493806	product=Putative phosphoribosyl transferase/MT0597	MM
000001	MM_02096	2493906	2495030	product=hypothetical protein	MM
000001	MM_02098	2497213	2498466	product=hypothetical protein	MM
000001	MM_02099	2498482	2499909	product=Putative diacyglycerol O-acyltransferase/MT3848	MM
000001	MM_02100	2499967	2500647	product=hypothetical protein	MM
000001	MM_02101	2500737	2501915	product=Putative zinc metalloprotease Rip3	MM
000001	MM_02102	2501969	2502763	product=Universal stress protein/MT2699	MM
000001	MM_02103	2502760	2503653	product=Universal stress protein/MT2698	MM
000001	MM_02104	2503783	2504607	product=arsenite S-adenosylmethyltransferase	MM
000001	MM_02105	2504797	2506215	product=Nitrate/nitrite transporter NarK	MM
000001	MM_02106	2506383	2506730	product=Ferredoxin	MM
000001	MM_02107	2506764	2507411	product=Helix-turn-helix domain protein	MM
000001	MM_02108	2507408	2507833	product=hypothetical protein	MM
000001	MM_02109	2507846	2508190	product=hypothetical protein	MM
000001	MM_02110	2508193	2509137	product=Nitronate monooxygenase	MM
000001	MM_02111	2509170	2509673	product=hypothetical protein	MM
000001	MM_02112	2509753	2510613	product=Putative oxidoreductase YdbC	MM
000001	MM_02113	2510700	2511323	product=Thioesterase superfamily protein	MM
000001	MM_02114	2511451	2513526	product=Threonine--tRNA ligase	MM
000001	MM_02115	2513529	2514101	product=AP-4-A phosphorylase	MM
000001	MM_02116	2514109	2514813	product=CDP-diacylglycerol--inositol 3-phosphatidyltransferase	MM
000001	MM_02117	2514810	2515760	product=Phosphatidylinositol mannoside acyltransferase	MM
000001	MM_02118	2515760	2516884	product=GDP-mannose-dependent alpha-(1-2)-phosphatidylinositol mannosyltransferase	MM
000001	MM_02119	2516884	2517951	product=NUDIX domain protein	MM
000001	MM_02120	2518038	2518991	product=Pyridoxal biosynthesis lyase PdxS	MM
000001	MM_02121	2519001	2519846	product=Acyl-CoA thioesterase 2	MM
000001	MM_02122	2519875	2520450	product=Glutamine amidotransferase subunit PdxT	MM
000001	MM_02124	2522539	2523294	product=putative transcriptional regulatory protein/MSMEI_2866	MM
000001	MM_02128	2529363	2529860	product=hypothetical protein	MM
000001	MM_02131	2536366	2537946	product=Spermidine synthase	MM
000001	MM_02132	2537943	2538413	product=hypothetical protein	MM
000001	MM_02133	2538447	2538878	product=hypothetical protein	MM
000001	MM_02134	2538875	2539387	product=hypothetical protein	MM
000001	MM_02135	2539397	2540005	product=hypothetical protein	MM
000001	MM_02136	2540220	2540774	product=Crossover junction endodeoxyribonuclease RuvC	MM
000001	MM_02137	2540771	2541364	product=Holliday junction ATP-dependent DNA helicase RuvA	MM
000001	MM_02138	2541368	2542405	product=Holliday junction ATP-dependent DNA helicase RuvB	MM
000001	MM_02141	2546184	2546606	product=hypothetical protein	MM
000001	MM_02142	2546696	2547388	product=hypothetical protein	MM
000001	MM_02144	2549712	2553236	product=Carboxylic acid reductase	MM
000001	MM_02145	2553417	2554757	product=4-aminobutyrate aminotransferase PuuE	MM
000001	MM_02146	2554987	2555328	product=preprotein translocase subunit YajC	MM
000001	MM_02147	2555440	2557287	product=Protein translocase subunit SecD	MM
000001	MM_02148	2557292	2558632	product=Protein-export membrane protein SecF	MM
000001	MM_02149	2558638	2560350	product=Bacterial extracellular solute-binding proteins%2C family 5 Middle	MM
000001	MM_02150	2560332	2560901	product=Adenine phosphoribosyltransferase	MM
000001	MM_02151	2560978	2563341	product=Bifunctional (p)ppGpp synthase/hydrolase relA	MM
000001	MM_02152	2563398	2564285	product=putative peptidyl-prolyl cis-trans isomerase	MM
000001	MM_02153	2564426	2565100	product=putative metallo-hydrolase	MM
000001	MM_02154	2565097	2566359	product=Histidine--tRNA ligase	MM
000001	MM_02155	2566424	2567518	product=hypothetical protein	MM
000001	MM_02179	2590878	2592461	product=Calcineurin-like phosphoesterase	MM
000001	MM_02180	2592500	2593402	product=NTE family protein RssA	MM
000001	MM_02181	2593467	2593856	product=hypothetical protein	MM
000001	MM_02183	2594503	2595288	product=Decarboxylase NovR	MM
000001	MM_02184	2595326	2596216	product=4-hydroxy-tetrahydrodipicolinate synthase	MM
000001	MM_02185	2596266	2597150	product=Putative neutral zinc metallopeptidase	MM
000001	MM_02186	2597212	2597727	product=Polyketide cyclase / dehydrase and lipid transport	MM
000001	MM_02187	2597746	2598552	product=2-dehydropantoate 2-reductase	MM
000001	MM_02188	2598731	2600506	product=Aspartate--tRNA ligase	MM
000001	MM_02190	2600957	2602015	product=hypothetical protein	MM
000001	MM_02191	2602022	2602420	product=hypothetical protein	MM
000001	MM_02192	2602554	2603498	product=hypothetical protein	MM
000001	MM_02193	2603491	2604546	product=hypothetical protein	MM
000001	MM_02194	2604570	2607257	product=hypothetical protein	MM
000001	MM_02195	2607291	2610626	product=Transglutaminase-like superfamily protein	MM
000001	MM_02196	2610780	2611913	product=hypothetical protein	MM
000001	MM_02197	2612104	2613462	product=Replication-associated recombination protein A	MM
000001	MM_02198	2613508	2614131	product=hypothetical protein	MM
000001	MM_02199	2614344	2614745	product=hypothetical protein	MM
000001	MM_02200	2614864	2617569	product=Alanine--tRNA ligase	MM
000001	MM_02201	2617651	2618082	product=Putative Holliday junction resolvase	MM
000001	MM_02202	2618075	2619331	product=putative aminodeoxychorismate lyase	MM
000001	MM_02203	2619328	2620161	product=Shikimate dehydrogenase	MM
000001	MM_02204	2620173	2620616	product=Type IV leader peptidase family protein	MM
000001	MM_02205	2620693	2621916	product=Chorismate synthase	MM
000001	MM_02206	2621925	2622479	product=Shikimate kinase	MM
000001	MM_02207	2622476	2623564	product=3-dehydroquinate synthase	MM
000001	MM_02208	2623573	2624001	product=3-dehydroquinate dehydratase	MM
000001	MM_02209	2623998	2624756	product=hypothetical protein	MM
000001	MM_02210	2624853	2625908	product=putative peptidase	MM
000001	MM_02211	2625923	2626486	product=Elongation factor P	MM
000001	MM_02212	2626489	2627010	product=hypothetical protein	MM
000001	MM_02213	2627010	2627417	product=hypothetical protein	MM
000001	MM_02215	2630436	2631656	product=FAD-dependent urate hydroxylase	MM
000001	MM_02216	2631702	2632274	product=ribosomal-protein-L7/L12-serine acetyltransferase	MM
000001	MM_02217	2632290	2633495	product=Esterase EstB	MM
000001	MM_02219	2635121	2636512	product=Cytochrome b5-like Heme/Steroid binding domain protein	MM
000001	MM_02221	2637750	2638784	product=Glycolipid sulfotransferase	MM
000001	MM_02222	2638784	2639797	product=Glycolipid sulfotransferase	MM
000001	MM_02223	2639804	2640439	product=Demethylrebeccamycin-D-glucose O-methyltransferase	MM
000001	MM_02225	2640623	2641186	product=Bifunctional protein PyrR	MM
000001	MM_02226	2641183	2642145	product=Aspartate carbamoyltransferase	MM
000001	MM_02227	2642142	2643434	product=Dihydroorotase	MM
000001	MM_02228	2643431	2643952	product=hypothetical protein	MM
000001	MM_02229	2643949	2645076	product=Carbamoyl-phosphate synthase small chain	MM
000001	MM_02230	2645168	2648533	product=Carbamoyl-phosphate synthase large chain	MM
000001	MM_02231	2648530	2649366	product=orotidine 5'-phosphate decarboxylase	MM
000001	MM_02232	2650341	2650658	product=hypothetical protein	MM
000001	MM_02233	2650788	2651381	product=Guanylate kinase	MM
000001	MM_02234	2651468	2651800	product=DNA-directed RNA polymerase subunit omega	MM
000001	MM_02235	2651816	2653057	product=Coenzyme A biosynthesis bifunctional protein CoaBC	MM
000001	MM_02236	2653186	2654397	product=S-adenosylmethionine synthase	MM
000001	MM_02237	2654479	2655054	product=Pyridoxamine 5'-phosphate oxidase	MM
000001	MM_02238	2655146	2656630	product=4-hydroxyacetophenone monooxygenase	MM
000001	MM_02239	2656775	2657746	product=Carboxylesterase NlhH	MM
000001	MM_02240	2657773	2658696	product=Carboxylesterase NlhH	MM
000001	MM_02241	2658698	2659483	product=YhhN-like protein	MM
000001	MM_02242	2659594	2661540	product=Primosomal protein N'	MM
000001	MM_02243	2661558	2662382	product=Ubiquinone/menaquinone biosynthesis C-methyltransferase UbiE	MM
000001	MM_02244	2662606	2663088	product=Multiple antibiotic resistance protein MarR	MM
000001	MM_02245	2663212	2664036	product=Ubiquinone/menaquinone biosynthesis C-methyltransferase UbiE	MM
000001	MM_02246	2664238	2665176	product=Methionyl-tRNA formyltransferase	MM
000001	MM_02247	2665173	2666618	product=Ribosomal RNA small subunit methyltransferase B	MM
000001	MM_02248	2666709	2667374	product=Ribulose-phosphate 3-epimerase	MM
000001	MM_02249	2667382	2668401	product=Riboflavin biosynthesis protein RibD	MM
000001	MM_02250	2668406	2669959	product=MFS-type drug efflux transporter P55	MM
000001	MM_02251	2669959	2670669	product=Lipoprotein LprG precursor	MM
000001	MM_02252	2670770	2671393	product=Riboflavin synthase	MM
000001	MM_02253	2671532	2672809	product=Riboflavin biosynthesis protein RibBA	MM
000001	MM_02254	2672806	2673288	product=6%2C7-dimethyl-8-ribityllumazine synthase	MM
000001	MM_02255	2673285	2673755	product=hypothetical protein	MM
000001	MM_02256	2673775	2674428	product=hypothetical protein	MM
000001	MM_02257	2674474	2675943	product=hypothetical protein	MM
000001	MM_02258	2675963	2677906	product=UvrABC system protein C	MM
000001	MM_02259	2677903	2678823	product=glmZ(sRNA)-inactivating NTPase	MM
000001	MM_02260	2678820	2679896	product=Putative gluconeogenesis factor	MM
000001	MM_02261	2679893	2680870	product=Putative sporulation transcription regulator WhiA	MM
000001	MM_02262	2681033	2682355	product=Putative diacyglycerol O-acyltransferase/MT1468	MM
000001	MM_02263	2682356	2683639	product=Carboxylesterase NlhH	MM
000001	MM_02264	2683636	2685270	product=Long-chain-fatty-acid--CoA ligase	MM
000001	MM_02265	2685274	2686077	product=Acyltransferase	MM
000001	MM_02266	2686288	2688126	product=putative PPE family protein PPE42	MM
000001	MM_02268	2690075	2691496	product=Putative thiazole biosynthetic enzyme	MM
000001	MM_02270	2692576	2693616	product=Glyceraldehyde-3-phosphate dehydrogenase	MM
000001	MM_02271	2693629	2694879	product=Phosphoglycerate kinase	MM
000001	MM_02272	2694876	2695661	product=Triosephosphate isomerase	MM
000001	MM_02273	2695706	2698645	product=2%2C2-dialkylglycine decarboxylase	MM
000001	MM_02274	2698642	2700030	product=Putrescine importer PuuP	MM
000001	MM_02275	2700262	2700990	product=Transcriptional regulator NanR	MM
000001	MM_02276	2701024	2701512	product=hypothetical protein	MM
000001	MM_02277	2701527	2701760	product=preprotein translocase subunit SecG	MM
000001	MM_02278	2701830	2704637	product=Phosphoenolpyruvate carboxylase	MM
000001	MM_02280	2706073	2706471	product=hypothetical protein	MM
000001	MM_02281	2706521	2707264	product=6-phosphogluconolactonase	MM
000001	MM_02282	2707261	2708172	product=Glucose-6-phosphate dehydrogenase subunit	MM
000001	MM_02283	2708275	2709828	product=Glucose-6-phosphate 1-dehydrogenase	MM
000001	MM_02284	2709825	2710946	product=Transaldolase	MM
000001	MM_02285	2710962	2713064	product=Transketolase	MM
000001	MM_02286	2713352	2714326	product=Protoheme IX farnesyltransferase	MM
000001	MM_02288	2716209	2719865	product=putative glycosyl hydrolase/MT2062	MM
000001	MM_02289	2720020	2721276	product=Purine catabolism regulatory protein	MM
000001	MM_02290	2721330	2722319	product=Quinone oxidoreductase 1	MM
000001	MM_02291	2722339	2723193	product=Cycloserine biosynthesis protein DcsG	MM
000001	MM_02292	2723143	2724099	product=Heme A synthase	MM
000001	MM_02293	2724143	2724931	product=ABC-2 family transporter protein	MM
000001	MM_02294	2724928	2725887	product=Daunorubicin/doxorubicin resistance ATP-binding protein DrrA	MM
000001	MM_02295	2725884	2727701	product=hypothetical protein	MM
000001	MM_02297	2728564	2730009	product=FeS cluster assembly protein SufB	MM
000001	MM_02298	2730006	2731205	product=FeS cluster assembly protein SufD	MM
000001	MM_02299	2731202	2731984	product=Vegetative protein 296	MM
000001	MM_02300	2731987	2733240	product=putative cysteine desulfurase	MM
000001	MM_02301	2733258	2733734	product=NifU-like protein	MM
000001	MM_02302	2733727	2734074	product=hypothetical protein	MM
000001	MM_02306	2739119	2741098	product=putative cobalt/nickel-exporting P-type ATPase	MM
000001	MM_02307	2741193	2741549	product=Putative thioredoxin-2	MM
000001	MM_02308	2741606	2741944	product=Putative thioredoxin-2	MM
000001	MM_02309	2742028	2742837	product=putative enoyl-CoA hydratase echA8	MM
000001	MM_02310	2742862	2744490	product=putative ABC transporter ATP-binding protein YheS	MM
000001	MM_02311	2744575	2744766	product=hypothetical protein	MM
000001	MM_02312	2744768	2745331	product=HTH-type transcriptional repressor AcnR	MM
000001	MM_02313	2745341	2748160	product=Aconitate hydratase	MM
000001	MM_02314	2748463	2749014	product=hypothetical protein	MM
000001	MM_02315	2749246	2750655	product=Peptidoglycan endopeptidase RipA precursor	MM
000001	MM_02316	2750681	2751400	product=Peptidoglycan endopeptidase RipB precursor	MM
000001	MM_02317	2751599	2752714	product=ATPase family associated with various cellular activities (AAA)	MM
000001	MM_02318	2752711	2753685	product=hypothetical protein	MM
000001	MM_02319	2753720	2754727	product=von Willebrand factor type A domain protein	MM
000001	MM_02320	2754841	2755608	product=3-oxoacyl-[acyl-carrier-protein] reductase FabG1	MM
000001	MM_02321	2755688	2756497	product=Enoyl-[acyl-carrier-protein] reductase [NADH]	MM
000001	MM_02322	2756504	2757526	product=Ferrochelatase	MM
000001	MM_02323	2757533	2758525	product=hypothetical protein	MM
000001	MM_02330	2762490	2763233	product=Response regulator MprA	MM
000001	MM_02331	2763233	2764753	product=putative sensor histidine kinase TcrY	MM
000001	MM_02333	2765797	2766663	product=TVP38/TMEM64 family inner membrane protein YdjZ	MM
000001	MM_02334	2766763	2768640	product=Methylmalonyl-CoA mutase small subunit	MM
000001	MM_02335	2768646	2770907	product=Methylmalonyl-CoA mutase large subunit	MM
000001	MM_02336	2770996	2771985	product=putative GTPase/MT1543	MM
000001	MM_02338	2773355	2773567	product=hypothetical protein	MM
000001	MM_02340	2775619	2776143	product=GtrA-like protein	MM
000001	MM_02341	2776434	2777690	product=GDP-mannose 6-dehydrogenase	MM
000001	MM_02342	2777687	2778706	product=UDP-glucose 4-epimerase	MM
000001	MM_02343	2778736	2780229	product=Undecaprenyl-phosphate 4-deoxy-4-formamido-L-arabinose transferase	MM
000001	MM_02344	2780246	2781247	product=NAD dependent epimerase/dehydratase family protein	MM
000001	MM_02358	2795598	2797166	product=hypothetical protein	MM
000001	MM_02359	2797219	2798496	product=Xylulose kinase	MM
000001	MM_02360	2798468	2799556	product=3-dehydroquinate synthase	MM
000001	MM_02361	2799547	2800236	product=3-oxoacyl-[acyl-carrier-protein] reductase FabG	MM
000001	MM_02362	2800374	2801174	product=HpcH/HpaI aldolase/citrate lyase family protein	MM
000001	MM_02363	2801343	2803163	product=Acetolactate synthase isozyme 2 large subunit	MM
000001	MM_02364	2803160	2804122	product=hypothetical protein	MM
000001	MM_02365	2804113	2804889	product=Glucose-1-phosphate cytidylyltransferase	MM
000001	MM_02366	2805067	2806410	product=dTDP-4-amino-4%2C6-dideoxy-D-glucose transaminase	MM
000001	MM_02367	2806413	2807429	product=CDP-glucose 4%2C6-dehydratase	MM
000001	MM_02368	2807426	2807926	product=GtrA-like protein	MM
000001	MM_02369	2807893	2809512	product=hypothetical protein	MM
000001	MM_02370	2809852	2810508	product=putative S-adenosylmethionine-dependent methyltransferase/MSMEI_2290	MM
000001	MM_02376	2832079	2832642	product=Carboxymuconolactone decarboxylase family protein	MM
000001	MM_02377	2832796	2833908	product=Nitronate monooxygenase	MM
000001	MM_02378	2834541	2834774	product=hypothetical protein	MM
000001	MM_02379	2835032	2835799	product=hypothetical protein	MM
000001	MM_02380	2835845	2836516	product=putative S-adenosylmethionine-dependent methyltransferase/MSMEI_2290	MM
000001	MM_02381	2836618	2837367	product=Putative glycosyltransferase EpsH	MM
000001	MM_02382	2837485	2838219	product=hypothetical protein	MM
000001	MM_02383	2838244	2839488	product=hypothetical protein	MM
000001	MM_02384	2839552	2840955	product=hypothetical protein	MM
000001	MM_02385	2840940	2842448	product=SL659 acyltransferase papA1	MM
000001	MM_02387	2843147	2846347	product=Isoleucine--tRNA ligase	MM
000001	MM_02388	2846352	2847404	product=hypothetical protein	MM
000001	MM_02389	2847460	2848026	product=Erythromycin 3''-O-methyltransferase	MM
000001	MM_02390	2848114	2849511	product=DNA polymerase IV	MM
000001	MM_02391	2849476	2850459	product=L-asparaginase 2 precursor	MM
000001	MM_02392	2850565	2851098	product=Lipoprotein signal peptidase	MM
000001	MM_02393	2851140	2852024	product=Ribosomal large subunit pseudouridine synthase D	MM
000001	MM_02394	2852033	2852803	product=Methyltransferase domain protein	MM
000001	MM_02395	2853097	2853732	product=Membrane-bound lysozyme-inhibitor of c-type lysozyme	MM
000001	MM_02396	2853816	2854226	product=Group 1 truncated hemoglobin GlbN	MM
000001	MM_02397	2854465	2855481	product=Fatty acyl-CoA reductase	MM
000001	MM_02398	2855486	2856289	product=NADP-dependent 3-hydroxy acid dehydrogenase YdfG	MM
000001	MM_02400	2856907	2860449	product=DNA polymerase III subunit alpha	MM
000001	MM_02401	2860576	2862402	product=Long-chain-fatty-acid--CoA ligase FadD15	MM
000001	MM_02402	2862417	2864291	product=Glycerol-3-phosphate acyltransferase	MM
000001	MM_02403	2864299	2864529	product=hypothetical protein	MM
000001	MM_02404	2864632	2865069	product=Putative nitroreductase/MT1609	MM
000001	MM_02405	2865103	2866383	product=L-threonine dehydratase biosynthetic IlvA	MM
000001	MM_02406	2866411	2867055	product=Pyridoxamine 5'-phosphate oxidase	MM
000001	MM_02407	2867097	2868422	product=putative HTH-type transcriptional regulator YdcR	MM
000001	MM_02409	2870195	2872492	product=Maltooligosyl trehalose synthase	MM
000001	MM_02410	2872496	2874673	product=Glycogen debranching enzyme	MM
000001	MM_02411	2874773	2876938	product=O-acetyltransferase OatA	MM
000001	MM_02412	2877046	2877825	product=Peptidoglycan endopeptidase RipA precursor	MM
000001	MM_02413	2878171	2878623	product=hypothetical protein	MM
000001	MM_02414	2878708	2880021	product=Adenosylmethionine-8-amino-7-oxononanoate aminotransferase	MM
000001	MM_02415	2880028	2881197	product=8-amino-7-oxononanoate synthase 1	MM
000001	MM_02416	2881194	2881874	product=ATP-dependent dethiobiotin synthetase BioD	MM
000001	MM_02417	2881876	2882385	product=hypothetical protein	MM
000001	MM_02418	2882538	2883587	product=Biotin synthase	MM
000001	MM_02419	2883606	2883830	product=hypothetical protein	MM
000001	MM_02420	2883827	2884525	product=hypothetical protein	MM
000001	MM_02421	2884571	2885911	product=putative inactive lipase/MT1628	MM
000001	MM_02422	2886268	2886975	product=bifunctional nicotinamide mononucleotide adenylyltransferase/ADP-ribose pyrophosphatase	MM
000001	MM_02423	2887023	2888081	product=Quinolinate synthase A	MM
000001	MM_02424	2888078	2889652	product=L-aspartate oxidase	MM
000001	MM_02425	2889652	2890509	product=Nicotinate-nucleotide pyrophosphorylase [carboxylating]	MM
000001	MM_02426	2890571	2890981	product=hypothetical protein	MM
000001	MM_02427	2891174	2892409	product=Histidinol dehydrogenase	MM
000001	MM_02428	2892406	2893554	product=Histidinol-phosphate aminotransferase	MM
000001	MM_02429	2893551	2894183	product=Imidazoleglycerol-phosphate dehydratase	MM
000001	MM_02430	2894180	2894812	product=Imidazole glycerol phosphate synthase subunit HisH	MM
000001	MM_02431	2894824	2895558	product=Phosphoribosyl isomerase A	MM
000001	MM_02432	2895565	2896377	product=putative inositol 1-monophosphatase ImpA	MM
000001	MM_02433	2896379	2897164	product=Imidazole glycerol phosphate synthase subunit HisF	MM
000001	MM_02434	2897161	2897496	product=Phosphoribosyl-AMP cyclohydrolase	MM
000001	MM_02435	2897619	2898710	product=Succinylglutamate desuccinylase / Aspartoacylase family protein	MM
000001	MM_02437	2899081	2901285	product=Cyanophycinase precursor	MM
000001	MM_02438	2901282	2904017	product=Cyanophycin synthetase	MM
000001	MM_02439	2904612	2906105	product=putative amino acid permease YhdG	MM
000001	MM_02443	2909683	2911221	product=Anthranilate synthase component 1	MM
000001	MM_02444	2911262	2911909	product=Tryptophan-associated transmembrane protein (Trp_oprn_chp)	MM
000001	MM_02445	2911999	2912817	product=Indole-3-glycerol phosphate synthase	MM
000001	MM_02446	2912853	2914130	product=Tryptophan synthase beta chain	MM
000001	MM_02447	2914082	2914942	product=Tryptophan synthase alpha chain	MM
000001	MM_02449	2917147	2917542	product=TM2 domain protein	MM
000001	MM_02450	2917532	2917972	product=hypothetical protein	MM
000001	MM_02451	2917994	2918749	product=Cutinase	MM
000001	MM_02452	2919156	2920574	product=Pyruvate kinase	MM
000001	MM_02453	2920674	2921579	product=Acyl-CoA thioesterase 2	MM
000001	MM_02454	2921711	2923111	product=Lysylphosphatidylglycerol biosynthesis bifunctional protein LysX	MM
000001	MM_02455	2923073	2924767	product=putative ABC transporter ATP-binding protein	MM
000001	MM_02456	2924754	2926352	product=ATP-binding/permease protein CydD	MM
000001	MM_02457	2926439	2927479	product=Cytochrome bd-I ubiquinol oxidase subunit 2	MM
000001	MM_02458	2927527	2928984	product=Cytochrome bd ubiquinol oxidase subunit 1	MM
000001	MM_02459	2929088	2929666	product=acid-resistance membrane protein	MM
000001	MM_02460	2929729	2931069	product=Adenylate cyclase	MM
000001	MM_02462	2931362	2931988	product=putative transcriptional regulatory protein pdtaR	MM
000001	MM_02463	2932033	2933235	product=lipid-transfer protein	MM
000001	MM_02464	2933235	2933675	product=hypothetical protein	MM
000001	MM_02465	2933779	2936478	product=DNA polymerase I	MM
000001	MM_02467	2936859	2938304	product=30S ribosomal protein S1	MM
000001	MM_02468	2938317	2939543	product=Dephospho-CoA kinase	MM
000001	MM_02469	2939661	2940197	product=Putative DNA ligase-like protein/MT0965	MM
000001	MM_02470	2940260	2940736	product=hypothetical protein	MM
000001	MM_02471	2940886	2943066	product=UvrABC system protein B	MM
000001	MM_02472	2943103	2944515	product=putative multidrug-efflux transporter/MT1670	MM
000001	MM_02473	2944504	2946072	product=hypothetical protein	MM
000001	MM_02474	2946394	2946834	product=Universal stress protein/MT1672	MM
000001	MM_02475	2947202	2947594	product=SnoaL-like domain protein	MM
000001	MM_02476	2947714	2948466	product=putative metallo-hydrolase	MM
000001	MM_02477	2948587	2951502	product=UvrABC system protein A	MM
000001	MM_02479	2953226	2953480	product=hypothetical protein	MM
000001	MM_02480	2953617	2955062	product=Putative esterase	MM
000001	MM_02481	2955106	2958423	product=Lysylphosphatidylglycerol biosynthesis bifunctional protein LysX	MM
000001	MM_02482	2958937	2959440	product=Translation initiation factor IF-3	MM
000001	MM_02483	2959471	2959665	product=50S ribosomal protein L35	MM
000001	MM_02484	2959736	2960125	product=50S ribosomal protein L20	MM
000001	MM_02485	2960203	2961030	product=23S rRNA (uridine(2479)-2'-O)-methyltransferase	MM
000001	MM_02486	2961034	2962074	product=hypothetical protein	MM
000001	MM_02487	2962428	2963369	product=PE family protein	MM
000001	MM_02488	2963639	2964391	product=pH-sensitive adenylate cyclase	MM
000001	MM_02489	2964401	2965183	product=hypothetical protein	MM
000001	MM_02490	2965441	2966484	product=Phenylalanine--tRNA ligase alpha subunit	MM
000001	MM_02491	2966484	2968973	product=Phenylalanine--tRNA ligase beta subunit	MM
000001	MM_02492	2969209	2971125	product=PE family protein	MM
000001	MM_02494	2973346	2975190	product=PE family protein	MM
000001	MM_02496	2983451	2984503	product=N-acetyl-gamma-glutamyl-phosphate reductase	MM
000001	MM_02497	2984576	2985790	product=Arginine biosynthesis bifunctional protein ArgJ	MM
000001	MM_02498	2985787	2986668	product=Acetylglutamate kinase	MM
000001	MM_02499	2986665	2987855	product=Acetylornithine aminotransferase	MM
000001	MM_02500	2987852	2988778	product=Ornithine carbamoyltransferase	MM
000001	MM_02501	2988775	2989275	product=Arginine repressor	MM
000001	MM_02502	2989324	2990520	product=Argininosuccinate synthase	MM
000001	MM_02504	2990630	2992042	product=Argininosuccinate lyase	MM
000001	MM_02505	2992146	2993207	product=Polyketide synthase-like Pks10	MM
000001	MM_02509	3009319	3010380	product=Alpha-pyrone synthesis polyketide synthase-like Pks11	MM
000001	MM_02510	3010363	3011664	product=Putative cytochrome P450 120	MM
000001	MM_02511	3011661	3013430	product=putative ABC transporter ATP-binding protein YjjK	MM
000001	MM_02512	3014405	3015583	product=D-amino acid dehydrogenase small subunit	MM
000001	MM_02513	3015733	3018714	product=Long-chain-fatty-acid--CoA ligase	MM
000001	MM_02514	3018707	3018940	product=Trm112p-like protein	MM
000001	MM_02524	3025853	3026464	product=Putative 3-methyladenine DNA glycosylase	MM
000001	MM_02525	3026476	3027768	product=Tyrosine--tRNA ligase	MM
000001	MM_02530	3036358	3037869	product=TfuA-like protein	MM
000001	MM_02531	3037866	3039128	product=YcaO-like family protein	MM
000001	MM_02532	3039688	3040077	product=hypothetical protein	MM
000001	MM_02533	3040321	3040971	product=hypothetical protein	MM
000001	MM_02534	3040974	3041984	product=putative hydrolase YutF	MM
000001	MM_02535	3042009	3042185	product=hypothetical protein	MM
000001	MM_02536	3042193	3043038	product=16S/23S rRNA (cytidine-2'-O)-methyltransferase TlyA	MM
000001	MM_02537	3043035	3043958	product=Inorganic polyphosphate/ATP-NAD kinase	MM
000001	MM_02538	3043971	3045716	product=DNA repair protein RecN	MM
000001	MM_02539	3045819	3047063	product=hypothetical protein	MM
000001	MM_02541	3048176	3049927	product=CTP synthase	MM
000001	MM_02542	3049920	3050543	product=ADP-ribose pyrophosphatase	MM
000001	MM_02543	3050540	3051481	product=Tyrosine recombinase XerD	MM
000001	MM_02544	3051488	3052240	product=O-methyltransferase	MM
000001	MM_02545	3052400	3053626	product=Myo-inositol-1-phosphate synthase	MM
000001	MM_02546	3053623	3054486	product=Protoheme IX farnesyltransferase	MM
000001	MM_02547	3054486	3055907	product=Xylose isomerase	MM
000001	MM_02548	3055904	3056755	product=TatD related DNase	MM
000001	MM_02549	3056755	3057873	product=Xylose isomerase-like TIM barrel	MM
000001	MM_02550	3057870	3059249	product=Type I phosphodiesterase / nucleotide pyrophosphatase	MM
000001	MM_02552	3060387	3061976	product=Multidrug export protein EmrB	MM
000001	MM_02553	3062118	3063296	product=putative PPE family protein PPE29	MM
000001	MM_02556	3073741	3073971	product=MbtH-like protein	MM
000001	MM_02557	3073992	3075215	product=Acyl-CoA dehydrogenase	MM
000001	MM_02560	3077417	3078169	product=Sporulation initiation inhibitor protein Soj	MM
000001	MM_02561	3078166	3078993	product=Segregation and condensation protein A	MM
000001	MM_02562	3078993	3079700	product=Segregation and condensation protein B	MM
000001	MM_02563	3079700	3080461	product=Ribosomal large subunit pseudouridine synthase B	MM
000001	MM_02565	3081257	3082666	product=GTPase Der	MM
000001	MM_02589	3102387	3104339	product=Glucan endo-1%2C3-beta-glucosidase precursor	MM
000001	MM_02590	3104422	3105213	product=3-oxo-5-alpha-steroid 4-dehydrogenase	MM
000001	MM_02592	3105433	3105702	product=hypothetical protein	MM
000001	MM_02593	3105762	3106097	product=hypothetical protein	MM
000001	MM_02607	3117473	3119989	product=Maltodextrin phosphorylase	MM
000001	MM_02608	3120125	3120802	product=hypothetical protein	MM
000001	MM_02609	3121055	3122041	product=Penicillin acylase precursor	MM
000001	MM_02610	3122210	3123766	product=Putative succinate-semialdehyde dehydrogenase [NADP(+)] 2	MM
000001	MM_02611	3123770	3124957	product=Protein TolB	MM
000001	MM_02613	3126382	3127893	product=Inner membrane metabolite transport protein YdjE	MM
000001	MM_02614	3128024	3129445	product=PE family protein	MM
000001	MM_02616	3132920	3133291	product=hypothetical protein	MM
000001	MM_02617	3133636	3136092	product=Magnesium-transporting ATPase%2C P-type 1	MM
000001	MM_02618	3136089	3137456	product=Inner membrane transport protein YbaT	MM
000001	MM_02619	3137549	3138286	product=hypothetical protein	MM
000001	MM_02620	3138515	3140341	product=Serine/threonine-protein kinase PknE	MM
000001	MM_02621	3140399	3141766	product=Acyltransferase family protein	MM
000001	MM_02622	3141776	3143272	product=K(+)/H(+) antiporter NhaP	MM
000001	MM_02623	3143519	3144241	product=Trk system potassium uptake protein TrkA	MM
000001	MM_02624	3144311	3146674	product=hypothetical protein	MM
000001	MM_02625	3146890	3148359	product=hypothetical protein	MM
000001	MM_02626	3148368	3149492	product=NADH dehydrogenase	MM
000001	MM_02627	3149489	3150376	product=hypothetical protein	MM
000001	MM_02629	3151815	3152681	product=NYN domain protein	MM
000001	MM_02631	3153310	3159585	product=putative PPE family protein PPE42	MM
000001	MM_02632	3159606	3160442	product=4-formylbenzenesulfonate dehydrogenase TsaC1/TsaC2	MM
000001	MM_02633	3160668	3161909	product=Divalent metal cation transporter MntH	MM
000001	MM_02634	3161925	3162683	product=hypothetical protein	MM
000001	MM_02635	3162734	3163861	product=Double zinc ribbon	MM
000001	MM_02637	3165755	3167263	product=Long-chain-fatty-acid--CoA ligase FadD13	MM
000001	MM_02638	3167302	3168720	product=putative diacyglycerol O-acyltransferase Tgs4	MM
000001	MM_02640	3170153	3171001	product=Putative oxidoreductase SadH	MM
000001	MM_02641	3171104	3172390	product=hypothetical protein	MM
000001	MM_02643	3172985	3173368	product=hypothetical protein	MM
000001	MM_02644	3173525	3175048	product=putative glucarate transporter	MM
000001	MM_02646	3177417	3178847	product=Serine/threonine-protein kinase PknF	MM
000001	MM_02650	3183157	3184602	product=Gamma-aminobutyraldehyde dehydrogenase	MM
000001	MM_02651	3184660	3185985	product=hypothetical protein	MM
000001	MM_02652	3186105	3188759	product=ABC transporter ATP-binding/permease protein	MM
000001	MM_02653	3188793	3189308	product=hypothetical protein	MM
000001	MM_02654	3189379	3190320	product=Protease HtpX	MM
000001	MM_02655	3190465	3190995	product=Acetyltransferase (GNAT) family protein	MM
000001	MM_02656	3191239	3192864	product=Short-chain-fatty-acid--CoA ligase	MM
000001	MM_02658	3193672	3194940	product=Amidohydrolase	MM
000001	MM_02660	3196077	3196493	product=Hypoxic response protein 1	MM
000001	MM_02661	3196661	3197611	product=Carboxylesterase NlhH	MM
000001	MM_02663	3199828	3200625	product=putative oxidoreductase	MM
000001	MM_02667	3203856	3205136	product=Tripeptidyl aminopeptidase precursor	MM
000001	MM_02669	3206855	3207853	product=Glucose--fructose oxidoreductase precursor	MM
000001	MM_02670	3208113	3208358	product=hypothetical protein	MM
000001	MM_02671	3208470	3209621	product=GDP-mannose-dependent alpha-(1-6)-phosphatidylinositol dimannoside mannosyltransferase	MM
000001	MM_02673	3210646	3211818	product=Cytochrome P450 130	MM
000001	MM_02676	3214111	3215445	product=Putative diacyglycerol O-acyltransferase/MT1809	MM
000001	MM_02677	3215591	3216376	product=hypothetical protein	MM
000001	MM_02678	3216376	3216759	product=hypothetical protein	MM
000001	MM_02679	3216799	3217257	product=hypothetical protein	MM
000001	MM_02680	3217547	3218185	product=hypothetical protein	MM
000001	MM_02681	3218299	3218946	product=HTH-type transcriptional regulator BetI	MM
000001	MM_02682	3219154	3219711	product=Ubiquinone biosynthesis O-methyltransferase	MM
000001	MM_02683	3219778	3220152	product=Putative thioredoxin-2	MM
000001	MM_02684	3220255	3220557	product=Copper-sensing transcriptional repressor CsoR	MM
000001	MM_02685	3220591	3221016	product=hypothetical protein	MM
000001	MM_02686	3221071	3221433	product=Alkyl hydroperoxide reductase AhpD	MM
000001	MM_02688	3223666	3224907	product=hypothetical protein	MM
000001	MM_02689	3224975	3226180	product=Peptidase family M28	MM
000001	MM_02690	3226177	3227463	product=L-gulono-1%2C4-lactone dehydrogenase	MM
000001	MM_02710	3242602	3243051	product=hypothetical protein	MM
000001	MM_02711	3243270	3245102	product=hypothetical protein	MM
000001	MM_02712	3245310	3245891	product=hypothetical protein	MM
000001	MM_02714	3246594	3248774	product=4-alpha-glucanotransferase	MM
000001	MM_02715	3249090	3250613	product=ESX-1 secretion system protein eccB1	MM
000001	MM_02716	3250610	3254776	product=ESX-1 secretion system protein EccCa1	MM
000001	MM_02717	3254808	3255983	product=Vitamin D(3) 25-hydroxylase	MM
000001	MM_02718	3256246	3256440	product=hypothetical protein	MM
000001	MM_02719	3256977	3258233	product=putative PPE family protein PPE29	MM
000001	MM_02720	3258432	3258731	product=PE family protein	MM
000001	MM_02721	3258749	3259969	product=putative PPE family protein PPE29	MM
000001	MM_02722	3260043	3260363	product=hypothetical protein	MM
000001	MM_02723	3260928	3261227	product=PE family protein	MM
000001	MM_02726	3262292	3263194	product=hypothetical protein	MM
000001	MM_02727	3263337	3263483	product=hypothetical protein	MM
000001	MM_02728	3263480	3264991	product=hypothetical protein	MM
000001	MM_02729	3264969	3266711	product=Subtilisin DY	MM
000001	MM_02730	3266708	3267919	product=ESX-1 secretion system protein EccE1	MM
000001	MM_02731	3267916	3269748	product=ESX-1 secretion system protein EccA1	MM
000001	MM_02733	3272013	3273242	product=putative PPE family protein PPE29	MM
000001	MM_02734	3274083	3275243	product=putative PPE family protein PPE29	MM
000001	MM_02735	3276328	3277608	product=putative PPE family protein PPE29	MM
000001	MM_02736	3277695	3279101	product=putative PPE family protein PPE29	MM
000001	MM_02737	3279402	3279722	product=hypothetical protein	MM
000001	MM_02738	3279930	3280658	product=putative Mg(2+) transport ATPase	MM
000001	MM_02743	3282616	3283566	product=Fatty acid hydroxylase superfamily protein	MM
000001	MM_02744	3283687	3284355	product=hypothetical protein	MM
000001	MM_02745	3284547	3285047	product=hypothetical protein	MM
000001	MM_02746	3285044	3286525	product=Fumarate reductase flavoprotein subunit precursor	MM
000001	MM_02748	3289819	3291738	product=Vitamin B12 transport ATP-binding protein BacA	MM
000001	MM_02749	3291833	3293494	product=Acetolactate synthase large subunit IlvG	MM
000001	MM_02750	3293609	3295945	product=Protein translocase subunit SecA	MM
000001	MM_02751	3296067	3296696	product=CDP-diacylglycerol--glycerol-3-phosphate 3-phosphatidyltransferase	MM
000001	MM_02752	3296677	3297609	product=hypothetical protein	MM
000001	MM_02753	3297671	3298003	product=hypothetical protein	MM
000001	MM_02754	3298028	3298918	product=hypothetical protein	MM
000001	MM_02755	3298953	3299357	product=Glycine cleavage system H protein	MM
000001	MM_02756	3299615	3300103	product=Glycogen accumulation regulator GarA	MM
000001	MM_02757	3300100	3300855	product=zinc-responsive transcriptional regulator	MM
000001	MM_02758	3300996	3301490	product=hypothetical protein	MM
000001	MM_02759	3301864	3302400	product=hypothetical protein	MM
000001	MM_02760	3302763	3305600	product=Glycine dehydrogenase (decarboxylating)	MM
000001	MM_02763	3308469	3309263	product=Haloalkane dehalogenase	MM
000001	MM_02764	3309293	3311500	product=hypothetical protein	MM
000001	MM_02765	3311551	3313746	product=Malate synthase G	MM
000001	MM_02768	3315825	3316877	product=Hemolysin C	MM
000001	MM_02769	3316874	3318256	product=Hemolysin C	MM
000001	MM_02770	3318451	3319887	product=Inosine-5'-monophosphate dehydrogenase	MM
000001	MM_02772	3321480	3322430	product=Peptidase family M48	MM
000001	MM_02773	3322445	3322861	product=Transcriptional regulator BlaI	MM
000001	MM_02774	3323288	3323728	product=Putative esterase/MT1895	MM
000001	MM_02775	3323788	3324090	product=Urease subunit gamma	MM
000001	MM_02776	3324087	3324398	product=Urease subunit beta	MM
000001	MM_02777	3324398	3326131	product=Urease subunit alpha	MM
000001	MM_02778	3326146	3326766	product=Urease accessory protein UreF	MM
000001	MM_02779	3326777	3327448	product=Urease accessory protein UreG	MM
000001	MM_02780	3327448	3328092	product=Urease accessory protein UreD	MM
000001	MM_02781	3328163	3329548	product=NADH dehydrogenase-like protein	MM
000001	MM_02782	3329712	3330635	product=F420-dependent glucose-6-phosphate dehydrogenase	MM
000001	MM_02783	3330686	3331357	product=3-oxoacyl-[acyl-carrier-protein] reductase FabG	MM
000001	MM_02784	3331665	3332414	product=Molybdate-binding periplasmic protein precursor	MM
000001	MM_02785	3332424	3333218	product=Sulfate transport system permease protein CysW	MM
000001	MM_02786	3333231	3334031	product=Leucine carboxyl methyltransferase	MM
000001	MM_02787	3334254	3335711	product=Pyridine nucleotide-disulphide oxidoreductase	MM
000001	MM_02788	3335723	3335908	product=hypothetical protein	MM
[truncated: 1,744 more rows]

## Sheet: uniqueGenes_MM
Scaffold	Locus_tag	GeneStart	GeneEnd	PredictedFunction	Tag
000001	MM_00026	26986	27159	product=hypothetical protein	MM
000001	MM_00027	27461	27772	product=hypothetical protein	MM
000001	MM_00028	27769	28845	product=hypothetical protein	MM
000001	MM_00029	28826	29764	product=hypothetical protein	MM
000001	MM_00030	29745	30536	product=hypothetical protein	MM
000001	MM_00031	30550	31500	product=Thymidylate synthase 1	MM
000001	MM_00032	31578	31934	product=hypothetical protein	MM
000001	MM_00033	31934	32410	product=hypothetical protein	MM
000001	MM_00034	32902	33150	product=hypothetical protein	MM
000001	MM_00084	78908	81016	product=Xanthine dehydrogenase molybdenum-binding subunit	MM
000001	MM_00085	81013	82017	product=4-hydroxybenzoyl-CoA reductase subunit beta	MM
000001	MM_00086	82014	82523	product=Carbon monoxide dehydrogenase small chain	MM
000001	MM_00087	82520	83431	product=Amidohydrolase	MM
000001	MM_00088	84174	84782	product=putative oxidoreductase	MM
000001	MM_00089	84893	87637	product=Putative HTH-type transcriptional regulator/MT0914	MM
000001	MM_00093	91634	92122	product=Ubiquinone biosynthesis O-methyltransferase	MM
000001	MM_00094	92022	92816	product=Integrase core domain protein	MM
000001	MM_00095	92858	93103	product=Transposase	MM
000001	MM_00096	93232	93537	product=hypothetical protein	MM
000001	MM_00119	142898	143596	product=hypothetical protein	MM
000001	MM_00455	535653	536126	product=hypothetical protein	MM
000001	MM_00483	571316	571510	product=hypothetical protein	MM
000001	MM_00484	571687	572745	product=PE family protein	MM
000001	MM_00587	691875	692183	product=hypothetical protein	MM
000001	MM_00590	693699	693977	product=Tyrosine recombinase XerC	MM
000001	MM_00591	693949	695250	product=hypothetical protein	MM
000001	MM_00592	695247	695783	product=hypothetical protein	MM
000001	MM_00627	739684	740505	product=Luciferase-like monooxygenase	MM
000001	MM_00628	740539	741276	product=Cyclopentanol dehydrogenase	MM
000001	MM_00629	741480	742088	product=HTH-type transcriptional repressor ComR	MM
000001	MM_00630	742823	742912	product=F subunit of K+-transporting ATPase (Potass_KdpF)	MM
000001	MM_00631	742925	744583	product=Potassium-transporting ATPase A chain	MM
000001	MM_00632	744583	746664	product=Potassium-transporting ATPase B chain	MM
000001	MM_00633	746667	747557	product=Potassium-transporting ATPase C chain	MM
000001	MM_00634	747565	750084	product=Sensor protein KdpD	MM
000001	MM_00635	750081	750761	product=KDP operon transcriptional regulatory protein KdpE	MM
000001	MM_00636	750981	751961	product=hypothetical protein	MM
000001	MM_00681	815257	815589	product=hypothetical protein	MM
000001	MM_00795	953410	954426	product=Integrase core domain protein	MM
000001	MM_01172	1394826	1396610	product=PE family protein	MM
000001	MM_01411	1696562	1697959	product=hypothetical protein	MM
000001	MM_01418	1704699	1706096	product=hypothetical protein	MM
000001	MM_01423	1710411	1711808	product=hypothetical protein	MM
000001	MM_01425	1712688	1713011	product=Transposase	MM
000001	MM_01426	1713098	1713961	product=Integrase core domain protein	MM
000001	MM_01460	1753983	1755380	product=hypothetical protein	MM
000001	MM_01465	1762950	1764107	product=hypothetical protein	MM
000001	MM_01466	1764630	1765424	product=Integrase core domain protein	MM
000001	MM_01467	1765466	1765711	product=Transposase	MM
000001	MM_01480	1776105	1776734	product=Integrase core domain protein	MM
000001	MM_01481	1777194	1778591	product=hypothetical protein	MM
000001	MM_01610	1916438	1917832	product=hypothetical protein	MM
000001	MM_01612	1918529	1929433	product=PE family protein	MM
000001	MM_01715	2045188	2045517	product=Membrane transport protein mmpL8	MM
000001	MM_01716	2045562	2045843	product=Transposase	MM
000001	MM_01717	2045885	2046679	product=Integrase core domain protein	MM
000001	MM_01785	2131890	2132168	product=hypothetical protein	MM
000001	MM_01849	2224916	2225089	product=hypothetical protein	MM
000001	MM_01852	2227825	2228220	product=hypothetical protein	MM
000001	MM_01853	2228374	2229705	product=hypothetical protein	MM
000001	MM_01961	2355984	2356244	product=hypothetical protein	MM
000001	MM_01963	2356705	2357718	product=hypothetical protein	MM
000001	MM_01964	2357777	2358646	product=hypothetical protein	MM
000001	MM_01965	2359920	2361683	product=Terminase-like family protein	MM
000001	MM_01966	2361827	2362234	product=Choline oxidase	MM
000001	MM_02156	2567564	2568967	product=hypothetical protein	MM
000001	MM_02157	2568889	2569173	product=hypothetical protein	MM
000001	MM_02158	2569173	2570786	product=hypothetical protein	MM
000001	MM_02159	2570783	2572183	product=DNA translocase FtsK	MM
000001	MM_02160	2572281	2572622	product=hypothetical protein	MM
000001	MM_02161	2572904	2573239	product=Antibiotic biosynthesis monooxygenase	MM
000001	MM_02162	2573226	2574443	product=Helix-turn-helix	MM
000001	MM_02163	2574581	2574787	product=hypothetical protein	MM
000001	MM_02164	2575073	2575786	product=Cation efflux family protein	MM
000001	MM_02165	2575783	2575944	product=hypothetical protein	MM
000001	MM_02166	2576158	2577120	product=Cadmium%2C cobalt and zinc/H(+)-K(+) antiporter	MM
000001	MM_02167	2577333	2577755	product=Isoprenylcysteine carboxyl methyltransferase (ICMT) family protein	MM
000001	MM_02168	2577886	2578320	product=HTH-type transcriptional regulator CmtR	MM
000001	MM_02169	2578393	2580729	product=putative copper-exporting P-type ATPase V	MM
000001	MM_02170	2580790	2581605	product=hypothetical protein	MM
000001	MM_02171	2581631	2582011	product=hypothetical protein	MM
000001	MM_02172	2582330	2582653	product=hypothetical protein	MM
000001	MM_02173	2582864	2583781	product=Cobalt-zinc-cadmium resistance protein CzcD	MM
000001	MM_02174	2584152	2585831	product=PhoD-like phosphatase	MM
000001	MM_02175	2586069	2586350	product=hypothetical protein	MM
000001	MM_02176	2586359	2588509	product=Copper-exporting P-type ATPase A	MM
000001	MM_02177	2589041	2589157	product=hypothetical protein	MM
000001	MM_02329	2762252	2762479	product=hypothetical protein	MM
000001	MM_02466	2936409	2936576	product=hypothetical protein	MM
000001	MM_02526	3028598	3029569	product=IS2 transposase TnpB	MM
000001	MM_02567	3083200	3083841	product=hypothetical protein	MM
000001	MM_02568	3084235	3084594	product=Integrase core domain protein	MM
000001	MM_02569	3084644	3084916	product=hypothetical protein	MM
000001	MM_02570	3085003	3085866	product=Integrase core domain protein	MM
000001	MM_02571	3086292	3086723	product=hypothetical protein	MM
000001	MM_02572	3086939	3088153	product=putative PPE family protein PPE29	MM
000001	MM_02573	3088681	3089301	product=hypothetical protein	MM
000001	MM_02574	3089369	3091738	product=putative copper-exporting P-type ATPase V	MM
000001	MM_02575	3091725	3092030	product=hypothetical protein	MM
000001	MM_02576	3092090	3092443	product=Copper-sensing transcriptional repressor CsoR	MM
000001	MM_02577	3092816	3093754	product=Serine/threonine-protein kinase PknD	MM
000001	MM_02578	3093770	3094069	product=hypothetical protein	MM
000001	MM_02579	3094449	3094943	product=hypothetical protein	MM
000001	MM_02580	3094940	3095146	product=Copper-exporting P-type ATPase A	MM
000001	MM_02581	3095940	3097043	product=Major cell-surface adhesin PAc precursor	MM
000001	MM_02582	3097066	3097419	product=hypothetical protein	MM
000001	MM_02583	3097422	3097658	product=hypothetical protein	MM
000001	MM_02584	3097923	3098642	product=Beta-carbonic anhydrase 1	MM
000001	MM_02585	3098734	3099057	product=Transposase	MM
000001	MM_02586	3099144	3100007	product=Integrase core domain protein	MM
000001	MM_02588	3100804	3102099	product=Adenylate cyclase 2	MM
000001	MM_02701	3236872	3237312	product=hypothetical protein	MM
000001	MM_02702	3237328	3237516	product=hypothetical protein	MM
000001	MM_02703	3237664	3237960	product=hypothetical protein	MM
000001	MM_02704	3237976	3238164	product=hypothetical protein	MM
000001	MM_02705	3238161	3239558	product=hypothetical protein	MM
000001	MM_02766	3313965	3314726	product=hypothetical protein	MM
000001	MM_02767	3314879	3315631	product=PE family protein	MM
000001	MM_02859	3408472	3408645	product=hypothetical protein	MM
000001	MM_02883	3435697	3437688	product=Putative HTH-type transcriptional regulator/MT0914	MM
000001	MM_03007	3570286	3570561	product=Alcohol dehydrogenase [acceptor]	MM
000001	MM_03008	3570815	3571018	product=hypothetical protein	MM
000001	MM_03009	3571158	3573353	product=hypothetical protein	MM
000001	MM_03020	3589048	3589341	product=hypothetical protein	MM
000001	MM_03117	3707627	3707815	product=hypothetical protein	MM
000001	MM_03119	3709487	3709708	product=hypothetical protein	MM
000001	MM_03181	3809872	3811377	product=hypothetical protein	MM
000001	MM_03182	3811374	3812807	product=DNA translocase FtsK	MM
000001	MM_03183	3812897	3813241	product=hypothetical protein	MM
000001	MM_03184	3813481	3814299	product=hypothetical protein	MM
000001	MM_03185	3814305	3814772	product=Putative mutator protein MutT4	MM
000001	MM_03186	3814783	3815328	product=HD domain protein	MM
000001	MM_03187	3816292	3817437	product=Acyl-CoA dehydrogenase	MM
000001	MM_03188	3817480	3819105	product=Long-chain-fatty-acid--CoA ligase	MM
000001	MM_03189	3819120	3819773	product=Transglutaminase-like superfamily protein	MM
000001	MM_03190	3819770	3821227	product=Putative cytochrome P450 120	MM
000001	MM_03191	3821343	3822830	product=4-hydroxyacetophenone monooxygenase	MM
000001	MM_03192	3822940	3823905	product=Monoterpene epsilon-lactone hydrolase	MM
000001	MM_03193	3823902	3825419	product=4-hydroxyacetophenone monooxygenase	MM
000001	MM_03194	3825467	3826966	product=4-hydroxyacetophenone monooxygenase	MM
000001	MM_03195	3826963	3827886	product=hypothetical protein	MM
000001	MM_03196	3827888	3828628	product=Putative oxidoreductase SadH	MM
000001	MM_03197	3828953	3829516	product=Bacterial regulatory proteins%2C tetR family	MM
000001	MM_03198	3829683	3830552	product=putative metal-dependent hydrolase	MM
000001	MM_03199	3830626	3831315	product=HTH-type transcriptional regulator BetI	MM
000001	MM_03200	3831478	3831786	product=hypothetical protein	MM
000001	MM_03201	3831799	3832107	product=hypothetical protein	MM
000001	MM_03202	3832186	3832446	product=hypothetical protein	MM
000001	MM_03203	3832443	3833525	product=hypothetical protein	MM
000001	MM_03204	3833522	3834316	product=Integrase core domain protein	MM
000001	MM_03205	3834358	3834603	product=Transposase	MM
000001	MM_03206	3835065	3836171	product=NDMA-dependent alcohol dehydrogenase	MM
000001	MM_03207	3836218	3837834	product=Long-chain-fatty-acid--CoA ligase	MM
000001	MM_03208	3837883	3838293	product=hypothetical protein	MM
000001	MM_03209	3838555	3839757	product=Putidaredoxin reductase	MM
000001	MM_03210	3839754	3841145	product=Linalool 8-monooxygenase	MM
000001	MM_03211	3841166	3841486	product=Ferredoxin-6	MM
000001	MM_03212	3841604	3842614	product=CFA/I fimbrial subunit D	MM
000001	MM_03213	3842603	3842815	product=hypothetical protein	MM
000001	MM_03214	3843257	3843853	product=HTH-type transcriptional regulator MtrR	MM
000001	MM_03215	3843928	3844839	product=Putative aminoacrylate hydrolase RutD	MM
000001	MM_03216	3844839	3845282	product=Putative esterase	MM
000001	MM_03217	3845330	3845839	product=Bacterial regulatory proteins%2C tetR family	MM
000001	MM_03218	3846495	3847667	product=Alcohol dehydrogenase	MM
000001	MM_03219	3847654	3848208	product=Carboxymuconolactone decarboxylase family protein	MM
000001	MM_03220	3848901	3849149	product=Antitoxin VapB46	MM
000001	MM_03221	3849153	3849587	product=tRNA(fMet)-specific endonuclease VapC	MM
000001	MM_03329	4017092	4023604	product=Dimodular nonribosomal peptide synthase	MM
000001	MM_03386	4104294	4106909	product=PE family protein	MM
000001	MM_03413	4134439	4135836	product=hypothetical protein	MM
000001	MM_03433	4153718	4153963	product=Transposase	MM
000001	MM_03434	4154005	4154799	product=Integrase core domain protein	MM
000001	MM_03497	4235208	4236224	product=Integrase core domain protein	MM
000001	MM_03640	4397066	4398094	product=hypothetical protein	MM
000001	MM_03645	4403238	4403657	product=hypothetical protein	MM
000001	MM_03649	4406071	4406700	product=hypothetical protein	MM
000001	MM_03650	4406697	4407458	product=hypothetical protein	MM
000001	MM_03651	4407496	4408092	product=hypothetical protein	MM
000001	MM_03652	4408089	4408400	product=Tyrosine recombinase XerC	MM
000001	MM_03653	4409038	4409457	product=hypothetical protein	MM
000001	MM_03654	4409457	4409717	product=hypothetical protein	MM
000001	MM_03655	4409714	4409872	product=hypothetical protein	MM
000001	MM_03656	4409948	4410103	product=hypothetical protein	MM
000001	MM_03657	4410127	4410423	product=hypothetical protein	MM
000001	MM_03659	4411480	4412331	product=hypothetical protein	MM
000001	MM_03660	4412684	4414411	product=hypothetical protein	MM
000001	MM_03661	4414512	4416110	product=DNA replication and repair protein RecF	MM
000001	MM_03662	4416097	4417131	product=UvrD/REP helicase	MM
000001	MM_03663	4417219	4420227	product=Nuclease SbcCD subunit C	MM
000001	MM_03664	4420224	4421456	product=Nuclease SbcCD subunit D	MM
000001	MM_03665	4421453	4423267	product=AAA-like domain protein	MM
000001	MM_03666	4423281	4424261	product=hypothetical protein	MM
000001	MM_03667	4424424	4424756	product=Plasmid maintenance system killer protein	MM
000001	MM_03668	4424778	4425872	product=Helix-turn-helix	MM
000001	MM_03748	4527743	4527880	product=hypothetical protein	MM
000001	MM_03849	4659984	4667582	product=Dimodular nonribosomal peptide synthase	MM
000001	MM_03851	4671460	4671645	product=hypothetical protein	MM
000001	MM_03852	4671921	4673126	product=Transposase IS116/IS110/IS902 family protein	MM
000001	MM_03853	4673316	4673837	product=Integrase core domain protein	MM
000001	MM_03854	4674145	4674966	product=Integrase core domain protein	MM
000001	MM_03855	4674996	4675283	product=Transposase	MM
000001	MM_03857	4676588	4676863	product=hypothetical protein	MM
000001	MM_03858	4676860	4677030	product=hypothetical protein	MM
000001	MM_03859	4676994	4677158	product=hypothetical protein	MM
000001	MM_03861	4678497	4679438	product=Integrase core domain protein	MM
000001	MM_03862	4679492	4680643	product=Transposase IS116/IS110/IS902 family protein	MM
000001	MM_03863	4680623	4680955	product=Transposase	MM
000001	MM_03865	4681990	4683483	product=Adenylate cyclase 2	MM
000001	MM_03870	4696935	4713422	product=Erythronolide synthase%2C modules 3 and 4	MM
000001	MM_03873	4720618	4721091	product=hypothetical protein	MM
000001	MM_03934	4795019	4796035	product=Integrase core domain protein	MM
000001	MM_03985	4842522	4843007	product=hypothetical protein	MM
000001	MM_03991	4845782	4846069	product=hypothetical protein	MM
000001	MM_03992	4846099	4846251	product=hypothetical protein	MM
000001	MM_03996	4848216	4848677	product=hypothetical protein	MM
000001	MM_04002	4851064	4851237	product=hypothetical protein	MM
000001	MM_04003	4851524	4851646	product=hypothetical protein	MM
000001	MM_04004	4851643	4851963	product=hypothetical protein	MM
000001	MM_04005	4851960	4852094	product=hypothetical protein	MM
000001	MM_04006	4852094	4852183	product=hypothetical protein	MM
000001	MM_04007	4852176	4852349	product=hypothetical protein	MM
000001	MM_04008	4852346	4853221	product=Modification methylase HhaI	MM
000001	MM_04009	4853218	4853406	product=hypothetical protein	MM
000001	MM_04010	4853403	4854230	product=hypothetical protein	MM
000001	MM_04011	4854227	4854529	product=hypothetical protein	MM
000001	MM_04034	4864431	4864526	product=hypothetical protein	MM
000001	MM_04040	4869106	4869477	product=hypothetical protein	MM
000001	MM_04061	4899821	4902925	product=Linear gramicidin synthase subunit D	MM
000001	MM_04105	4955531	4955752	product=hypothetical protein	MM
000001	MM_04106	4955762	4956088	product=putative N-acetyltransferase YjcF	MM
000001	MM_04199	5059986	5061524	product=Integrase core domain protein	MM
000001	MM_04287	5158991	5159611	product=hypothetical protein	MM
000001	MM_04545	5460261	5460929	product=hypothetical protein	MM
000001	MM_04546	5460926	5461981	product=hypothetical protein	MM
000001	MM_04547	5462196	5462510	product=hypothetical protein	MM
000001	MM_04548	5462521	5463915	product=Putative prophage phiRv2 integrase	MM
000001	MM_04549	5464024	5464686	product=DNA-invertase hin	MM
000001	MM_04550	5464697	5465899	product=hypothetical protein	MM
000001	MM_04551	5465896	5466138	product=hypothetical protein	MM
000001	MM_04552	5466465	5466848	product=hypothetical protein	MM
000001	MM_04553	5467159	5467785	product=hypothetical protein	MM
000001	MM_04554	5467812	5468054	product=hypothetical protein	MM
000001	MM_04555	5468224	5469375	product=hypothetical protein	MM
000001	MM_04556	5469385	5469633	product=hypothetical protein	MM
000001	MM_04557	5469703	5470608	product=hypothetical protein	MM
000001	MM_04648	5567529	5567792	product=PE family protein	MM
000001	MM_04649	5567769	5567927	product=hypothetical protein	MM
000001	MM_04700	5628794	5629075	product=hypothetical protein	MM
000001	MM_04701	5629059	5629226	product=hypothetical protein	MM
000001	MM_04702	5629568	5630521	product=hypothetical protein	MM
000001	MM_04703	5630723	5631331	product=hypothetical protein	MM
000001	MM_04704	5631328	5631747	product=hypothetical protein	MM
000001	MM_04705	5632646	5633002	product=Transposase	MM
000001	MM_04706	5633084	5633287	product=hypothetical protein	MM
000001	MM_04707	5633388	5633948	product=hypothetical protein	MM
000001	MM_04708	5633945	5634241	product=Transposase	MM
000001	MM_04709	5634468	5635451	product=hypothetical protein	MM
000001	MM_04710	5635456	5635755	product=hypothetical protein	MM
000001	MM_04711	5635941	5636369	product=Putative prophage phiRv2 integrase	MM
000001	MM_04712	5636584	5636829	product=Transposase	MM
000001	MM_04713	5636871	5637665	product=Integrase core domain protein	MM
000001	MM_04716	5639613	5643368	product=PE family protein	MM
000001	MM_04960	5900267	5901160	product=hypothetical protein	MM
000001	MM_04962	5901542	5902336	product=Integrase core domain protein	MM
000001	MM_04963	5902384	5902857	product=hypothetical protein	MM
000001	MM_05014	5949821	5950312	product=hypothetical protein	MM
000001	MM_05119	6068164	6072894	product=PE family protein	MM
000001	MM_05164	6120939	6125294	product=PE family protein	MM
000001	MM_05385	6353258	6353437	product=hypothetical protein	MM
000001	MM_05386	6353505	6354014	product=hypothetical protein	MM
000001	MM_05387	6354082	6354405	product=hypothetical protein	MM
000001	MM_05388	6354593	6355204	product=hypothetical protein	MM
000001	MM_05389	6355498	6355659	product=hypothetical protein	MM
000001	MM_05422	6390918	6393212	product=hypothetical protein	MM
000001	MM_05599	6606567	6606854	product=hypothetical protein	MM
000001	MM_05600	6606963	6607373	product=hypothetical protein	MM
000001	MM_05601	6608631	6609239	product=hypothetical protein	MM

## Sheet: uniqueGenes_1218R
Scaffold	Locus_tag	GeneStart	GeneEnd	PredictedFunction	Tag
000001	1218R_00437	506434	507405	product=IS2 transposase TnpB	1218R
000001	1218R_00547	636587	637333	product=hypothetical protein	1218R
000001	1218R_00548	637297	637587	product=hypothetical protein	1218R
000001	1218R_00640	757897	758277	product=Phosphoribosylglycinamide formyltransferase 2	1218R
000001	1218R_00710	849165	849539	product=Molybdopterin molybdenumtransferase	1218R
000001	1218R_00711	849485	850369	product=Molybdopterin molybdenumtransferase	1218R
000001	1218R_00765	910580	911317	product=N-acetylglucosamine repressor	1218R
000001	1218R_00766	911299	911880	product=hypothetical protein	1218R
000001	1218R_00804	949812	960035	product=Tyrocidine synthase 3	1218R
000001	1218R_01475	1719404	1720144	product=hypothetical protein	1218R
000001	1218R_01789	2081338	2084448	product=Phthiocerol/phenolphthiocerol synthesis polyketide synthase type I PpsB	1218R
000001	1218R_01791	2086058	2089255	product=Phthiocerol/phenolphthiocerol synthesis polyketide synthase type I PpsA	1218R
000001	1218R_02522	2951823	2952251	product=hypothetical protein	1218R
000001	1218R_02523	2952489	2953136	product=putative PPE family protein PPE29	1218R
000001	1218R_02559	2991432	2992403	product=IS2 transposase TnpB	1218R
000001	1218R_02786	3271868	3272839	product=IS2 transposase TnpB	1218R
000001	1218R_02806	3288758	3290170	product=hypothetical protein	1218R
000001	1218R_02849	3335294	3335404	product=hypothetical protein	1218R
000001	1218R_03118	3643374	3645644	product=Dimodular nonribosomal peptide synthase	1218R
000001	1218R_03120	3646651	3654363	product=Gramicidin S synthase 2	1218R
000001	1218R_03161	3705365	3706243	product=Integrase core domain protein	1218R
000001	1218R_03162	3706240	3706533	product=Transposase	1218R
000001	1218R_03275	3848743	3859293	product=Tyrocidine synthase 3	1218R
000001	1218R_03276	3859263	3859676	product=hypothetical protein	1218R
000001	1218R_03277	3859683	3859958	product=hypothetical protein	1218R
000001	1218R_03278	3860041	3860868	product=Dimodular nonribosomal peptide synthase	1218R
000001	1218R_03279	3860814	3862286	product=Dimodular nonribosomal peptide synthase	1218R
000001	1218R_03280	3862243	3862422	product=hypothetical protein	1218R
000001	1218R_03281	3862560	3863762	product=Dimodular nonribosomal peptide synthase	1218R
000001	1218R_03282	3863724	3863885	product=hypothetical protein	1218R
000001	1218R_03283	3864058	3864300	product=Tyrocidine synthase 3	1218R
000001	1218R_03284	3864249	3864566	product=Surfactin synthase subunit 1	1218R
000001	1218R_03285	3864744	3865103	product=Dimodular nonribosomal peptide synthase	1218R
000001	1218R_03286	3865019	3865291	product=hypothetical protein	1218R
000001	1218R_03287	3865378	3865557	product=hypothetical protein	1218R
000001	1218R_03288	3866127	3866264	product=hypothetical protein	1218R
000001	1218R_03289	3866417	3866668	product=Dimodular nonribosomal peptide synthase	1218R
000001	1218R_03290	3866617	3866874	product=Dimodular nonribosomal peptide synthase	1218R
000001	1218R_03291	3866837	3875881	product=Tyrocidine synthase 3	1218R
000001	1218R_03292	3876024	3876545	product=Dimodular nonribosomal peptide synthase	1218R
000001	1218R_03293	3876542	3876778	product=Plipastatin synthase subunit B	1218R
000001	1218R_03294	3876882	3877181	product=Tyrocidine synthase 3	1218R
000001	1218R_03295	3878024	3878242	product=Dimodular nonribosomal peptide synthase	1218R
000001	1218R_03296	3878199	3878378	product=hypothetical protein	1218R
000001	1218R_03297	3878586	3879095	product=Dimodular nonribosomal peptide synthase	1218R
000001	1218R_03298	3880009	3880164	product=Tyrocidine synthase 3	1218R
000001	1218R_03299	3880214	3881773	product=Dimodular nonribosomal peptide synthase	1218R
000001	1218R_03300	3882167	3882514	product=Dimodular nonribosomal peptide synthase	1218R
000001	1218R_03301	3882758	3882988	product=Dimodular nonribosomal peptide synthase	1218R
000001	1218R_03302	3883011	3883151	product=Dimodular nonribosomal peptide synthase	1218R
000001	1218R_03303	3883255	3884496	product=Dimodular nonribosomal peptide synthase	1218R
000001	1218R_03304	3884436	3884759	product=Surfactin synthase subunit 3	1218R
000001	1218R_03305	3884716	3885129	product=hypothetical protein	1218R
000001	1218R_03306	3885405	3885710	product=Dimodular nonribosomal peptide synthase	1218R
000001	1218R_03307	3885768	3886187	product=Dimodular nonribosomal peptide synthase	1218R
000001	1218R_03308	3886184	3886849	product=Dimodular nonribosomal peptide synthase	1218R
000001	1218R_03309	3886897	3887103	product=Gramicidin S synthase 2	1218R
000001	1218R_03310	3887295	3887996	product=Dimodular nonribosomal peptide synthase	1218R
000001	1218R_03311	3888100	3888279	product=Dimodular nonribosomal peptide synthase	1218R
000001	1218R_03312	3888374	3888589	product=Novobiocin biosynthesis protein H	1218R
000001	1218R_03313	3888932	3889534	product=Dimodular nonribosomal peptide synthase	1218R
000001	1218R_03314	3889531	3891111	product=Dimodular nonribosomal peptide synthase	1218R
000001	1218R_03315	3891200	3896455	product=Dimodular nonribosomal peptide synthase	1218R
000001	1218R_03318	3899503	3909909	product=Tyrocidine synthase 3	1218R
000001	1218R_03319	3910103	3910273	product=hypothetical protein	1218R
000001	1218R_03320	3910755	3913112	product=Dimodular nonribosomal peptide synthase	1218R
000001	1218R_03321	3913234	3916152	product=Dimodular nonribosomal peptide synthase	1218R
000001	1218R_03376	3983470	3984708	product=PE family protein	1218R
000001	1218R_03432	4039297	4039590	product=Transposase	1218R
000001	1218R_03433	4039587	4040465	product=Integrase core domain protein	1218R
000001	1218R_03642	4293056	4293175	product=hypothetical protein	1218R
000001	1218R_03661	4309375	4310253	product=Integrase core domain protein	1218R
000001	1218R_03859	4579008	4579301	product=Transposase	1218R
000001	1218R_03860	4579298	4580176	product=Integrase core domain protein	1218R
000001	1218R_03861	4580278	4581363	product=Phenolphthiocerol synthesis polyketide synthase type I Pks15/1	1218R
000001	1218R_03862	4581309	4582592	product=Phenolphthiocerol synthesis polyketide synthase type I Pks15/1	1218R
000001	1218R_04007	4772855	4773631	product=Acyl-CoA dehydrogenase	1218R
000001	1218R_04008	4773583	4774035	product=hypothetical protein	1218R
000001	1218R_04076	4847894	4849498	product=Adenylate cyclase 2	1218R
000001	1218R_05016	5892753	5894708	product=hypothetical protein	1218R
000001	1218R_05017	5894999	5904349	product=hypothetical protein	1218R
000001	1218R_05268	6168348	6168599	product=hypothetical protein	1218R
000001	1218R_05487	6419630	6420307	product=hypothetical protein	1218R

## Sheet: uniqueGenes_CCUG20998
Scaffold	Locus_tag	GeneStart	GeneEnd	PredictedFunction	Tag
000001	CCUG20998_01166	1395370	1396722	product=PE family protein	CCUG20998
000001	CCUG20998_01532	1821369	1822340	product=IS2 transposase TnpB	CCUG20998
000001	CCUG20998_02451	2926925	2927218	product=Transposase	CCUG20998
000001	CCUG20998_02738	3267852	3268664	product=Transposase	CCUG20998
000001	CCUG20998_02745	3272353	3273231	product=Integrase core domain protein	CCUG20998
000001	CCUG20998_02746	3273228	3273521	product=Transposase	CCUG20998
000001	CCUG20998_02748	3273917	3275821	product=Dimodular nonribosomal peptide synthase	CCUG20998
000001	CCUG20998_02749	3275925	3280292	product=Dimodular nonribosomal peptide synthase	CCUG20998
000001	CCUG20998_02750	3280340	3284221	product=Dimodular nonribosomal peptide synthase	CCUG20998
000001	CCUG20998_03055	3659121	3659405	product=hypothetical protein	CCUG20998
000001	CCUG20998_03056	3659462	3664036	product=Chondramide synthase cmdD	CCUG20998
000001	CCUG20998_03735	4518059	4521274	product=Phenolphthiocerol synthesis polyketide synthase type I Pks15/1	CCUG20998
000001	CCUG20998_04284	5124020	5124340	product=hypothetical protein	CCUG20998
000001	CCUG20998_04285	5124347	5124667	product=hypothetical protein	CCUG20998
000001	CCUG20998_04286	5124674	5124994	product=hypothetical protein	CCUG20998
000001	CCUG20998_04288	5125328	5125975	product=hypothetical protein	CCUG20998
000001	CCUG20998_04418	5269997	5270290	product=Transposase	CCUG20998
000001	CCUG20998_04972	5870921	5875879	product=PE family protein	CCUG20998
000001	CCUG20998_04973	5875965	5878286	product=hypothetical protein	CCUG20998
000001	CCUG20998_04974	5878372	5882775	product=hypothetical protein	CCUG20998
000001	CCUG20998_04975	5882883	5884550	product=hypothetical protein	CCUG20998
000001	CCUG20998_04976	5884525	5889390	product=hypothetical protein	CCUG20998
000001	CCUG20998_05349	6284655	6285011	product=putative arabinosyltransferase C	CCUG20998
000001	CCUG20998_05350	6285493	6286038	product=putative arabinosyltransferase A	CCUG20998
000001	CCUG20998_05351	6286035	6288311	product=putative arabinosyltransferase A	CCUG20998
000001	CCUG20998_05352	6288564	6289133	product=putative arabinosyltransferase B	CCUG20998

## Sheet: uniqueGenes_DE4381
Scaffold	Locus_tag	GeneStart	GeneEnd	PredictedFunction	Tag
000010	DE4381_00357	48	2309	product=Dimodular nonribosomal peptide synthase	DE4381
000015	DE4381_00739	25018	25260	product=hypothetical protein	DE4381
000015	DE4381_00775	76119	77066	product=hypothetical protein	DE4381
000016	DE4381_00804	188	2011	product=hypothetical protein	DE4381
000017	DE4381_00856	34	1287	product=hypothetical protein	DE4381
000018	DE4381_00858	449	1093	product=Dimodular nonribosomal peptide synthase	DE4381
000018	DE4381_00859	1344	1532	product=hypothetical protein	DE4381
000019	DE4381_00862	1972	2082	product=hypothetical protein	DE4381
000019	DE4381_00981	144267	145109	product=hypothetical protein	DE4381
000020	DE4381_00982	389	1348	product=hypothetical protein	DE4381
000024	DE4381_01520	116397	116900	product=2-oxoisovalerate dehydrogenase subunit beta	DE4381
000024	DE4381_01531	127503	127976	product=Universal stress protein/MT2699	DE4381
000024	DE4381_01532	128330	128440	product=hypothetical protein	DE4381
000024	DE4381_01533	128488	128688	product=hypothetical protein	DE4381
000024	DE4381_01536	129631	129906	product=putative PPE family protein PPE47/PPE48	DE4381
000024	DE4381_01600	203777	204442	product=Flavin reductase (NADPH)	DE4381
000024	DE4381_01601	204462	206321	product=Surfactin synthase subunit 3	DE4381
000024	DE4381_01602	206383	208215	product=ATP-dependent RNA helicase RhlE	DE4381
000024	DE4381_01603	208250	208558	product=hypothetical protein	DE4381
000024	DE4381_01631	245482	245676	product=hypothetical protein	DE4381
000029	DE4381_01963	152304	153869	product=hypothetical protein	DE4381
000031	DE4381_01992	126	380	product=Spermidine export protein MdtJ	DE4381
000035	DE4381_01995	166	558	product=hypothetical protein	DE4381
000038	DE4381_02010	25	246	product=hypothetical protein	DE4381
000039	DE4381_02011	98	1906	product=Linear gramicidin synthase subunit D	DE4381
000043	DE4381_02030	205	882	product=hypothetical protein	DE4381
000043	DE4381_02078	53733	54404	product=hypothetical protein	DE4381
000044	DE4381_02239	640	1353	product=hypothetical protein	DE4381
000050	DE4381_02563	601	1176	product=hypothetical protein	DE4381
000050	DE4381_02564	1198	1479	product=hypothetical protein	DE4381
000051	DE4381_02565	322	2730	product=Dimodular nonribosomal peptide synthase	DE4381
000051	DE4381_02566	2741	3538	product=Dimodular nonribosomal peptide synthase	DE4381
000053	DE4381_02735	449	988	product=hypothetical protein	DE4381
000054	DE4381_02736	30	1043	product=Adenylate cyclase 2	DE4381
000054	DE4381_02760	32099	33523	product=hypothetical protein	DE4381
000054	DE4381_02761	33468	34262	product=Adenylate cyclase	DE4381
000057	DE4381_02855	246	866	product=hypothetical protein	DE4381
000057	DE4381_02856	1716	2141	product=hypothetical protein	DE4381
000058	DE4381_02857	102	389	product=hypothetical protein	DE4381
000059	DE4381_02858	84	323	product=hypothetical protein	DE4381
000062	DE4381_03152	4844	5176	product=Phenolphthiocerol synthesis polyketide synthase type I Pks15/1	DE4381
000068	DE4381_03160	121	1779	product=Dimodular nonribosomal peptide synthase	DE4381
000073	DE4381_03164	97	1410	product=Linear gramicidin synthase subunit D	DE4381
000074	DE4381_03166	56	1963	product=Phenolphthiocerol synthesis polyketide synthase type I Pks15/1	DE4381
000076	DE4381_03347	192190	194445	product=PE family protein	DE4381
000077	DE4381_03593	228679	228921	product=hypothetical protein	DE4381
000077	DE4381_03691	338079	338807	product=hypothetical protein	DE4381
000077	DE4381_03693	339467	340708	product=hypothetical protein	DE4381
000078	DE4381_03855	52	1479	product=putative PPE family protein PPE42	DE4381
000079	DE4381_03858	3120	3284	product=hypothetical protein	DE4381
000084	DE4381_03859	626	865	product=hypothetical protein	DE4381
000086	DE4381_03860	238	975	product=Dimodular nonribosomal peptide synthase	DE4381
000087	DE4381_03861	37	765	product=Phenolphthiocerol synthesis polyketide synthase type I Pks15/1	DE4381
000087	DE4381_03864	8666	10522	product=Phenolphthiocerol synthesis polyketide synthase type I Pks15/1	DE4381
000087	DE4381_03866	16892	17995	product=Erythronolide synthase%2C modules 3 and 4	DE4381
000087	DE4381_03867	19303	20673	product=Erythronolide synthase%2C modules 3 and 4	DE4381
000087	DE4381_03868	20666	21517	product=Phenolphthiocerol synthesis polyketide synthase type I Pks15/1	DE4381
000087	DE4381_03869	21486	22445	product=Phenolphthiocerol synthesis polyketide synthase type I Pks15/1	DE4381
000087	DE4381_03870	22429	22734	product=Erythronolide synthase%2C modules 3 and 4	DE4381
000088	DE4381_03872	1960	2478	product=hypothetical protein	DE4381
000089	DE4381_03873	356	502	product=hypothetical protein	DE4381
000089	DE4381_03874	512	610	product=hypothetical protein	DE4381
000091	DE4381_03875	9	107	product=hypothetical protein	DE4381
000092	DE4381_03876	242	1369	product=Dimodular nonribosomal peptide synthase	DE4381
000093	DE4381_03877	325	1005	product=Dimodular nonribosomal peptide synthase	DE4381
000093	DE4381_03878	998	2101	product=Dimodular nonribosomal peptide synthase	DE4381
000094	DE4381_03879	18	560	product=ESX-1 secretion-associated protein EspB	DE4381
000094	DE4381_03896	12646	14280	product=PE family protein	DE4381
000096	DE4381_03975	345	740	product=hypothetical protein	DE4381
000097	DE4381_03976	570	1532	product=Dimodular nonribosomal peptide synthase	DE4381
000097	DE4381_03977	1510	7383	product=Dimodular nonribosomal peptide synthase	DE4381
000101	DE4381_04063	184	942	product=hypothetical protein	DE4381
000101	DE4381_04064	955	1278	product=hypothetical protein	DE4381
000102	DE4381_04065	504	659	product=hypothetical protein	DE4381
000112	DE4381_04140	4881	5918	product=Dimodular nonribosomal peptide synthase	DE4381
000112	DE4381_04141	5931	7409	product=Dimodular nonribosomal peptide synthase	DE4381
000112	DE4381_04143	8242	8541	product=Gramicidin S synthase 2	DE4381
000112	DE4381_04144	8577	9914	product=Dimodular nonribosomal peptide synthase	DE4381
000113	DE4381_04145	562	3486	product=hypothetical protein	DE4381
000114	DE4381_04386	257469	258500	product=hypothetical protein	DE4381
000115	DE4381_04406	732	1382	product=hypothetical protein	DE4381
000115	DE4381_04408	1696	1950	product=hypothetical protein	DE4381
000115	DE4381_04409	2308	2898	product=hypothetical protein	DE4381
000115	DE4381_04411	3123	3761	product=Dimodular nonribosomal peptide synthase	DE4381
000117	DE4381_04457	52704	54029	product=Dimodular nonribosomal peptide synthase	DE4381
000117	DE4381_04458	55011	55532	product=Dimodular nonribosomal peptide synthase	DE4381
000120	DE4381_04463	173	1552	product=hypothetical protein	DE4381
000121	DE4381_04827	400105	400443	product=Putative ribonuclease J	DE4381
000121	DE4381_04828	400425	400748	product=Putative ribonuclease J	DE4381
000121	DE4381_04900	478282	478428	product=hypothetical protein	DE4381
000131	DE4381_05065	311	592	product=Gramicidin S synthase 2	DE4381
000134	DE4381_05283	88376	88513	product=hypothetical protein	DE4381
000135	DE4381_05372	100231	101079	product=Dimodular nonribosomal peptide synthase	DE4381
000137	DE4381_05449	83236	83622	product=hypothetical protein	DE4381
000139	DE4381_05505	57142	57465	product=Transcriptional regulator	DE4381

## Sheet: uniqueGenes_Mm_43518
Scaffold	Locus_tag	GeneStart	GeneEnd	PredictedFunction	Tag
scaffold1.1	Mm_43518_00001	103	2307	product=hypothetical protein	Mm_43518
scaffold1.1	Mm_43518_00114	131050	131853	product=PE family protein	Mm_43518
scaffold1.1	Mm_43518_00115	131923	133104	product=putative PPE family protein PPE29	Mm_43518
scaffold1.1	Mm_43518_00246	257156	257587	product=Arsenate-mycothiol transferase ArsC2	Mm_43518
scaffold10.1	Mm_43518_00453	130955	132640	product=Alcohol dehydrogenase [acceptor]	Mm_43518
scaffold10.1	Mm_43518_00454	132888	133238	product=Cupin domain protein	Mm_43518
scaffold10.1	Mm_43518_00487	171411	172349	product=Ureidoglycolate lyase	Mm_43518
scaffold132.1	Mm_43518_01011	475	870	product=Dimodular nonribosomal peptide synthase	Mm_43518
scaffold17.1	Mm_43518_01525	38531	39175	product=Pyridoxamine 5'-phosphate oxidase	Mm_43518
scaffold17.1	Mm_43518_01526	39217	40542	product=putative HTH-type transcriptional regulator YdcR	Mm_43518
scaffold19.1	Mm_43518_01813	86878	88035	product=GDP-mannose-dependent alpha-(1-6)-phosphatidylinositol monomannoside mannosyltransferase	Mm_43518
scaffold2.1	Mm_43518_01856	10043	11323	product=ATP-dependent Clp protease ATP-binding subunit ClpX	Mm_43518
scaffold2.1	Mm_43518_02004	145503	145763	product=hypothetical protein	Mm_43518
scaffold2.1	Mm_43518_02005	145827	146267	product=hypothetical protein	Mm_43518
scaffold2.1	Mm_43518_02006	146264	146485	product=hypothetical protein	Mm_43518
scaffold2.1	Mm_43518_02011	147519	148550	product=hypothetical protein	Mm_43518
scaffold2.1	Mm_43518_02041	184875	185066	product=hypothetical protein	Mm_43518
scaffold2.1	Mm_43518_02046	190507	192006	product=putative transport protein HsrA	Mm_43518
scaffold2.1	Mm_43518_02048	193062	194117	product=Acyl-CoA dehydrogenase	Mm_43518
scaffold2.1	Mm_43518_02049	194114	195223	product=Acyl-CoA dehydrogenase	Mm_43518
scaffold2.1	Mm_43518_02050	195227	196384	product=Acyl-CoA dehydrogenase	Mm_43518
scaffold2.1	Mm_43518_02051	196381	197316	product=Acryloyl-CoA reductase (NADH)	Mm_43518
scaffold2.1	Mm_43518_02052	197328	198806	product=Bile acid-coenzyme A ligase	Mm_43518
scaffold2.1	Mm_43518_02054	201021	201389	product=hypothetical protein	Mm_43518
scaffold2.1	Mm_43518_02055	201501	202085	product=Ricin-type beta-trefoil lectin domain protein	Mm_43518
scaffold20.1	Mm_43518_02178	35840	37057	product=Phosphoserine aminotransferase	Mm_43518
scaffold20.1	Mm_43518_02179	37179	37970	product=hypothetical protein	Mm_43518
scaffold20.1	Mm_43518_02222	76539	77303	product=putative enoyl-CoA hydratase	Mm_43518
scaffold20.1	Mm_43518_02225	78479	79753	product=Biotin biosynthesis cytochrome P450	Mm_43518
scaffold20.1	Mm_43518_02226	79772	80062	product=hypothetical protein	Mm_43518
scaffold21.1	Mm_43518_02273	3271	4521	product=Alkane 1-monooxygenase	Mm_43518
scaffold21.1	Mm_43518_02276	7598	9016	product=Putative epoxidase LasC	Mm_43518
scaffold21.1	Mm_43518_02280	13393	13923	product=hypothetical protein	Mm_43518
scaffold21.1	Mm_43518_02281	13989	14372	product=Transcriptional regulator WhiB2	Mm_43518
scaffold21.1	Mm_43518_02283	15751	17115	product=Coenzyme F420:L-glutamate ligase	Mm_43518
scaffold21.1	Mm_43518_02301	36510	37784	product=N5-carboxyaminoimidazole ribonucleotide synthase	Mm_43518
scaffold21.1	Mm_43518_02302	37824	38507	product=GtrA-like protein	Mm_43518
scaffold21.1	Mm_43518_02305	39994	41664	product=putative propionyl-CoA carboxylase beta chain 5	Mm_43518
scaffold21.1	Mm_43518_02306	41661	41963	product=hypothetical protein	Mm_43518
scaffold21.1	Mm_43518_02307	41960	42610	product=Maf-like protein YhdE	Mm_43518
scaffold21.1	Mm_43518_02308	42650	43555	product=Putative thiosulfate sulfurtransferase SseA	Mm_43518
scaffold21.1	Mm_43518_02309	43552	43971	product=Sulfur acceptor protein CsdE	Mm_43518
scaffold21.1	Mm_43518_02310	44082	45875	product=Biotin carboxylase	Mm_43518
scaffold21.1	Mm_43518_02311	45897	55370	product=Linear gramicidin synthase subunit B	Mm_43518
scaffold21.1	Mm_43518_02312	55996	56565	product=HTH-type transcriptional repressor FabR	Mm_43518
scaffold23.1	Mm_43518_02544	67456	68253	product=hypothetical protein	Mm_43518
scaffold23.1	Mm_43518_02545	68643	69563	product=Regulatory protein MsrR	Mm_43518
scaffold24.1	Mm_43518_02661	92142	93191	product=putative enoyl-CoA hydratase echA8	Mm_43518
scaffold24.1	Mm_43518_02662	93203	93976	product=putative enoyl-CoA hydratase echA8	Mm_43518
scaffold24.1	Mm_43518_02663	93988	95733	product=hypothetical protein	Mm_43518
scaffold25.1	Mm_43518_02668	4051	4269	product=hypothetical protein	Mm_43518
scaffold25.1	Mm_43518_02687	27715	28647	product=ethanol-active dehydrogenase/acetaldehyde-active reductase	Mm_43518
scaffold27.1	Mm_43518_02842	1249	1482	product=hypothetical protein	Mm_43518
scaffold27.1	Mm_43518_02845	2953	5049	product=Apolipoprotein N-acyltransferase	Mm_43518
scaffold29.1	Mm_43518_02988	24035	26374	product=ESX-1 secretion-associated protein EspK	Mm_43518
scaffold29.1	Mm_43518_02989	26378	26524	product=hypothetical protein	Mm_43518
scaffold29.1	Mm_43518_02991	27166	28530	product=ESX-1 secretion-associated protein EspB	Mm_43518
scaffold29.1	Mm_43518_02992	28630	30027	product=ESX-1 secretion system protein EccE1	Mm_43518
scaffold29.1	Mm_43518_02993	30024	31364	product=Thermophilic serine proteinase precursor	Mm_43518
scaffold29.1	Mm_43518_02994	31621	32274	product=ESX-1 secretion system protein EccA1	Mm_43518
scaffold3.1	Mm_43518_03193	162381	163715	product=UDP-glucose 6-dehydrogenase YwqF	Mm_43518
scaffold3.1	Mm_43518_03198	167491	168921	product=PE family protein	Mm_43518
scaffold3.1	Mm_43518_03199	169313	172519	product=PE family protein	Mm_43518
scaffold3.1	Mm_43518_03200	172538	173809	product=Glutamate-pyruvate aminotransferase AlaA	Mm_43518
scaffold3.1	Mm_43518_03201	173858	176806	product=Lactate utilization protein A	Mm_43518
scaffold3.1	Mm_43518_03202	176936	179389	product=Spore germination protein GerE	Mm_43518
scaffold3.1	Mm_43518_03203	179593	180132	product=hypothetical protein	Mm_43518
scaffold3.1	Mm_43518_03204	180260	182197	product=hypothetical protein	Mm_43518
scaffold3.1	Mm_43518_03205	182201	183037	product=hypothetical protein	Mm_43518
scaffold3.1	Mm_43518_03206	183249	185102	product=Isoniazid-induced protein IniA	Mm_43518
scaffold3.1	Mm_43518_03207	185099	186580	product=Isoniazid-induced protein IniC	Mm_43518
scaffold3.1	Mm_43518_03208	186585	188414	product=Chaperone protein DnaK	Mm_43518
scaffold3.1	Mm_43518_03209	188534	188953	product=hypothetical protein	Mm_43518
scaffold3.1	Mm_43518_03213	190886	191773	product=6-hydroxypseudooxynicotine dehydrogenase complex subunit alpha	Mm_43518
scaffold3.1	Mm_43518_03214	191770	194100	product=Caffeine dehydrogenase subunit alpha	Mm_43518
scaffold3.1	Mm_43518_03215	194260	194808	product=Nicotine blue oxidoreductase	Mm_43518
scaffold3.1	Mm_43518_03235	233826	234041	product=hypothetical protein	Mm_43518
scaffold3.1	Mm_43518_03238	236234	237163	product=Carbon monoxide dehydrogenase medium chain	Mm_43518
scaffold3.1	Mm_43518_03242	240923	241513	product=Nicotine blue oxidoreductase	Mm_43518
scaffold3.1	Mm_43518_03243	241514	242392	product=AAA domain (dynein-related subfamily)	Mm_43518
scaffold30.1	Mm_43518_03294	4010	4870	product=Diacylglycerol acyltransferase	Mm_43518
scaffold30.1	Mm_43518_03295	5079	5561	product=Immunogenic protein MPT63 precursor	Mm_43518
scaffold30.1	Mm_43518_03297	6334	7752	product=6-aminohexanoate-cyclic-dimer hydrolase	Mm_43518
scaffold30.1	Mm_43518_03346	59162	59311	product=hypothetical protein	Mm_43518
scaffold31.1	Mm_43518_03409	58064	58873	product=Glycine betaine/carnitine/choline transport system permease protein OpuCB	Mm_43518
scaffold31.1	Mm_43518_03410	58870	59874	product=Putative osmoprotectant uptake system substrate-binding protein OsmF precursor	Mm_43518
scaffold34.1	Mm_43518_03544	25283	25522	product=hypothetical protein	Mm_43518
scaffold35.1	Mm_43518_03610	41174	42163	product=Putative cyclase	Mm_43518
scaffold38.1	Mm_43518_03713	2175	3158	product=Delta-aminolevulinic acid dehydratase	Mm_43518
scaffold38.1	Mm_43518_03720	11756	12550	product=hypothetical protein	Mm_43518
scaffold39.1	Mm_43518_03757	6808	7734	product=Ornithine carbamoyltransferase	Mm_43518
scaffold39.1	Mm_43518_03758	7731	8231	product=Arginine repressor	Mm_43518
scaffold39.1	Mm_43518_03761	9601	11013	product=Argininosuccinate lyase	Mm_43518
scaffold39.1	Mm_43518_03762	11117	12178	product=Polyketide synthase-like Pks10	Mm_43518
scaffold39.1	Mm_43518_03763	12313	18675	product=Phenolphthiocerol synthesis polyketide synthase type I Pks15/1	Mm_43518
scaffold4.1	Mm_43518_03881	69622	70311	product=Cell division ATP-binding protein FtsE	Mm_43518
scaffold4.1	Mm_43518_03977	168666	169400	product=hypothetical protein	Mm_43518
scaffold4.1	Mm_43518_04018	214880	215680	product=Sporulation initiation inhibitor protein Soj	Mm_43518
scaffold4.1	Mm_43518_04049	246618	247772	product=Stearoyl-CoA 9-desaturase electron transfer partner	Mm_43518
scaffold4.1	Mm_43518_04057	254131	257361	product=putative multidrug resistance protein EmrY	Mm_43518
scaffold4.1	Mm_43518_04060	261426	261974	product=Orotate phosphoribosyltransferase	Mm_43518
scaffold4.1	Mm_43518_04062	262995	264773	product=Lipoprotein LpqB precursor	Mm_43518
scaffold42.1	Mm_43518_04151	16164	16949	product=hypothetical protein	Mm_43518
scaffold43.1	Mm_43518_04187	16402	17643	product=hypothetical protein	Mm_43518
scaffold45.1	Mm_43518_04256	20945	21151	product=hypothetical protein	Mm_43518
scaffold45.1	Mm_43518_04257	21486	21848	product=hypothetical protein	Mm_43518
scaffold45.1	Mm_43518_04258	21849	23048	product=hypothetical protein	Mm_43518
scaffold46.1	Mm_43518_04259	1	594	product=DNA-binding transcriptional regulator EnvR	Mm_43518
scaffold46.1	Mm_43518_04260	715	2394	product=Pseudooxynicotine oxidase	Mm_43518
scaffold46.1	Mm_43518_04261	2445	3449	product=Quinone oxidoreductase 1	Mm_43518
scaffold46.1	Mm_43518_04262	3492	3920	product=hypothetical protein	Mm_43518
scaffold46.1	Mm_43518_04271	12473	13186	product=hypothetical protein	Mm_43518
scaffold5.1	Mm_43518_04564	229918	232320	product=putative copper-exporting P-type ATPase V	Mm_43518
scaffold5.1	Mm_43518_04565	232307	232615	product=hypothetical protein	Mm_43518
scaffold5.1	Mm_43518_04566	232717	233070	product=Copper-sensing transcriptional repressor CsoR	Mm_43518
scaffold5.1	Mm_43518_04575	241606	242568	product=Mycothiol acetyltransferase	Mm_43518
scaffold5.1	Mm_43518_04576	242705	243811	product=Phosphate-binding protein PstS 3 precursor	Mm_43518
scaffold5.1	Mm_43518_04577	243868	244899	product=Phosphate transport system permease protein PstC	Mm_43518
scaffold5.1	Mm_43518_04578	244896	245804	product=Phosphate transport system permease protein PstA	Mm_43518
scaffold5.1	Mm_43518_04579	245824	246600	product=Phosphate import ATP-binding protein PstB 3	Mm_43518
scaffold51.1	Mm_43518_04666	9647	10168	product=Tyrosine recombinase XerD	Mm_43518
scaffold52.1	Mm_43518_04669	2359	8148	product=Erythronolide synthase%2C modules 3 and 4	Mm_43518
scaffold53.1	Mm_43518_04673	100	1815	product=Carboxylesterase A precursor	Mm_43518
scaffold53.1	Mm_43518_04674	2076	2246	product=hypothetical protein	Mm_43518
scaffold53.1	Mm_43518_04675	2243	3835	product=Long-chain-fatty-acid--CoA ligase FadD17	Mm_43518
scaffold53.1	Mm_43518_04676	3860	4537	product=hypothetical protein	Mm_43518
scaffold60.1	Mm_43518_04953	3762	4361	product=Chorismate pyruvate-lyase	Mm_43518
scaffold7.1	Mm_43518_05045	93363	93872	product=HTH-type transcriptional repressor KstR2	Mm_43518
scaffold8.1	Mm_43518_05230	25	1389	product=putative PPE family protein PPE29	Mm_43518
scaffold8.1	Mm_43518_05231	1469	1765	product=Putative ESAT-6-like protein 7	Mm_43518
scaffold8.1	Mm_43518_05232	1780	2064	product=Putative ESAT-6-like protein 6	Mm_43518
scaffold8.1	Mm_43518_05370	174246	175022	product=putative enoyl-CoA hydratase echA8	Mm_43518
scaffold8.1	Mm_43518_05564	387417	388670	product=3-oxoacyl-[acyl-carrier-protein] synthase 2	Mm_43518
scaffold9.1	Mm_43518_05625	23317	24465	product=dTDP-4-amino-4%2C6-dideoxygalactose transaminase	Mm_43518
scaffold9.1	Mm_43518_05626	24478	26115	product=hypothetical protein	Mm_43518
scaffold9.1	Mm_43518_05627	26218	27126	product=hypothetical protein	Mm_43518
scaffold9.1	Mm_43518_05628	27440	28474	product=Putative glycosyltransferases	Mm_43518
scaffold9.1	Mm_43518_05629	28768	29700	product=NAD dependent epimerase/dehydratase family protein	Mm_43518
scaffold9.1	Mm_43518_05630	29786	31279	product=Undecaprenyl-phosphate 4-deoxy-4-formamido-L-arabinose transferase	Mm_43518
scaffold9.1	Mm_43518_05631	31309	32328	product=UDP-glucose 4-epimerase	Mm_43518
scaffold9.1	Mm_43518_05632	32325	33581	product=GDP-mannose 6-dehydrogenase	Mm_43518
scaffold9.1	Mm_43518_05636	36680	37855	product=Beta-lactamase	Mm_43518

## Sheet: uniqueGenes_Mm_43519
Scaffold	Locus_tag	GeneStart	GeneEnd	PredictedFunction	Tag
scaffold1.1	Mm_43519_00041	47041	47826	product=ANTAR domain protein	Mm_43519
scaffold1.1	Mm_43519_00042	47904	49262	product=putative diacyglycerol O-acyltransferase tgs2	Mm_43519
scaffold1.1	Mm_43519_00236	260831	261259	product=Pyridoxamine 5'-phosphate oxidase	Mm_43519
scaffold11.1	Mm_43519_00698	168567	168989	product=hypothetical protein	Mm_43519
scaffold11.1	Mm_43519_00699	169090	169869	product=HTH-type transcriptional repressor YvoA	Mm_43519
scaffold13.1	Mm_43519_00935	63400	64521	product=Amidohydrolase	Mm_43519
scaffold13.1	Mm_43519_01007	131560	132363	product=hypothetical protein	Mm_43519
scaffold15.1	Mm_43519_01193	6657	6890	product=hypothetical protein	Mm_43519
scaffold15.1	Mm_43519_01240	60203	61777	product=L-aspartate oxidase	Mm_43519
scaffold17.1	Mm_43519_01575	70970	72871	product=Multidrug resistance protein stp	Mm_43519
scaffold17.1	Mm_43519_01577	75551	77248	product=Adenylate cyclase 2	Mm_43519
scaffold17.1	Mm_43519_01578	77803	82026	product=Nitrate reductase	Mm_43519
scaffold17.1	Mm_43519_01579	82101	82451	product=hypothetical protein	Mm_43519
scaffold2.1	Mm_43519_01865	34668	35015	product=Ferredoxin	Mm_43519
scaffold2.1	Mm_43519_01937	106379	106681	product=hypothetical protein	Mm_43519
scaffold20.1	Mm_43519_02123	10035	11324	product=Glutamate--cysteine ligase GshA	Mm_43519
scaffold22.1	Mm_43519_02343	55888	56667	product=1-acyl-sn-glycerol-3-phosphate acyltransferase	Mm_43519
scaffold23.1	Mm_43519_02435	53011	53877	product=hypothetical protein	Mm_43519
scaffold23.1	Mm_43519_02437	55253	55984	product=1-acyl-sn-glycerol-3-phosphate acyltransferase	Mm_43519
scaffold23.1	Mm_43519_02475	97068	97925	product=Daunorubicin/doxorubicin resistance ABC transporter permease protein DrrB	Mm_43519
scaffold23.1	Mm_43519_02476	97922	98887	product=Daunorubicin/doxorubicin resistance ATP-binding protein DrrA	Mm_43519
scaffold24.1	Mm_43519_02481	5842	6897	product=Tyrosine recombinase XerD	Mm_43519
scaffold24.1	Mm_43519_02482	7461	7760	product=hypothetical protein	Mm_43519
scaffold24.1	Mm_43519_02483	8425	11832	product=Serine/threonine-protein kinase PrkC	Mm_43519
scaffold24.1	Mm_43519_02524	58993	60600	product=hypothetical protein	Mm_43519
scaffold26.1	Mm_43519_02756	54002	54973	product=General stress protein 69	Mm_43519
scaffold29.1	Mm_43519_02999	68732	69811	product=DNA replication and repair protein RecF	Mm_43519
scaffold29.1	Mm_43519_03018	88148	89707	product=PP2C-family Ser/Thr phosphatase	Mm_43519
scaffold29.1	Mm_43519_03019	89704	90171	product=FHA domain-containing protein FhaB	Mm_43519
scaffold3.1	Mm_43519_03151	131711	132115	product=hypothetical protein	Mm_43519
scaffold3.1	Mm_43519_03156	133367	133744	product=hypothetical protein	Mm_43519
scaffold3.1	Mm_43519_03306	283492	284502	product=hypothetical protein	Mm_43519
scaffold3.1	Mm_43519_03370	353988	355481	product=hypothetical protein	Mm_43519
scaffold3.1	Mm_43519_03372	356263	356742	product=hypothetical protein	Mm_43519
scaffold3.1	Mm_43519_03399	388745	389077	product=hypothetical protein	Mm_43519
scaffold30.1	Mm_43519_03427	22510	22800	product=30S ribosomal protein S6	Mm_43519
scaffold30.1	Mm_43519_03475	66117	66410	product=Transposase	Mm_43519
scaffold30.1	Mm_43519_03477	67413	68861	product=Group II intron-encoded protein LtrA	Mm_43519
scaffold30.1	Mm_43519_03479	69386	70903	product=Integrase core domain protein	Mm_43519
scaffold30.1	Mm_43519_03480	70900	71712	product=transposase	Mm_43519
scaffold31.1	Mm_43519_03516	41738	42490	product=Lipase 2 precursor	Mm_43519
scaffold35.1	Mm_43519_03760	38347	39648	product=N-acetylglucosamine repressor	Mm_43519
scaffold36.1	Mm_43519_03765	8	292	product=Putative ESAT-6-like protein 6	Mm_43519
scaffold36.1	Mm_43519_03766	410	712	product=Putative ESAT-6-like protein 7	Mm_43519
scaffold37.1	Mm_43519_03804	4994	6856	product=PE family protein	Mm_43519
scaffold37.1	Mm_43519_03806	9567	11480	product=PE family protein	Mm_43519
scaffold4.1	Mm_43519_03924	8923	10254	product=Nitrilotriacetate monooxygenase component A	Mm_43519
scaffold4.1	Mm_43519_04034	150015	151016	product=N-acetylmannosamine kinase	Mm_43519
scaffold4.1	Mm_43519_04036	151702	152460	product=2-dehydro-3-deoxy-D-gluconate 5-dehydrogenase	Mm_43519
scaffold5.1	Mm_43519_04622	191882	193747	product=putative PPE family protein PPE42	Mm_43519
scaffold6.1	Mm_43519_04800	10183	10605	product=PE family protein	Mm_43519
scaffold7.1	Mm_43519_05093	29351	31720	product=Copper-exporting P-type ATPase A	Mm_43519
scaffold7.1	Mm_43519_05197	148494	149000	product=SnoaL-like domain protein	Mm_43519
scaffold7.1	Mm_43519_05198	148997	150019	product=3 beta-hydroxysteroid dehydrogenase/Delta 5-->4-isomerase	Mm_43519
scaffold9.1	Mm_43519_05574	8963	9925	product=hypothetical protein	Mm_43519

## Sheet: uniqueGenes_Mm_44344
Scaffold	Locus_tag	GeneStart	GeneEnd	PredictedFunction	Tag
scaffold1.1	Mm_44344_00001	43	2523	product=Phthioceranic/hydroxyphthioceranic acid synthase	Mm_44344
scaffold1.1	Mm_44344_00002	2577	3233	product=putative S-adenosylmethionine-dependent methyltransferase/MSMEI_2290	Mm_44344
scaffold1.1	Mm_44344_00102	120809	121534	product=hypothetical protein	Mm_44344
scaffold1.1	Mm_44344_00233	270333	272408	product=Threonine--tRNA ligase	Mm_44344
scaffold1.1	Mm_44344_00234	272536	273159	product=Thioesterase superfamily protein	Mm_44344
scaffold1.1	Mm_44344_00467	514135	514845	product=hypothetical protein	Mm_44344
scaffold10.1	Mm_44344_00556	73116	74636	product=acetyl-CoA acetyltransferase	Mm_44344
scaffold10.1	Mm_44344_00557	74644	75477	product=Pyrimidine monooxygenase RutA	Mm_44344
scaffold11.1	Mm_44344_00822	96690	97286	product=3-isopropylmalate dehydratase small subunit	Mm_44344
scaffold12.1	Mm_44344_01020	144608	145459	product=High-affinity zinc uptake system membrane protein ZnuB	Mm_44344
scaffold12.1	Mm_44344_01022	146283	147221	product=Manganese ABC transporter substrate-binding lipoprotein precursor	Mm_44344
scaffold12.1	Mm_44344_01023	147284	148363	product=HTH-type transcriptional repressor PurR	Mm_44344
scaffold12.1	Mm_44344_01024	148370	149035	product=HTH-type transcriptional repressor KstR	Mm_44344
scaffold14.1	Mm_44344_01323	102295	104214	product=Vitamin B12 transport ATP-binding protein BacA	Mm_44344
scaffold14.1	Mm_44344_01324	104781	107462	product=PE family protein	Mm_44344
scaffold14.1	Mm_44344_01325	107508	108989	product=Fumarate reductase flavoprotein subunit precursor	Mm_44344
scaffold16.1	Mm_44344_01562	75749	78136	product=FtsX-like permease family protein	Mm_44344
scaffold17.1	Mm_44344_01644	17801	18361	product=Pentapeptide repeats (8 copies)	Mm_44344
scaffold2.1	Mm_44344_02164	178936	179538	product=Bacterial regulatory proteins%2C tetR family	Mm_44344
scaffold2.1	Mm_44344_02205	222156	223253	product=Amidohydrolase	Mm_44344
scaffold2.1	Mm_44344_02206	223223	224263	product=Biphenyl-2%2C3-diol 1%2C2-dioxygenase	Mm_44344
scaffold2.1	Mm_44344_02207	224260	225123	product=4%2C5:9%2C10-diseco-3-hydroxy-5%2C9%2C17-trioxoandrosta-1(10)%2C2-diene-4-oate hydrolase	Mm_44344
scaffold21.1	Mm_44344_02461	31402	31845	product=Nucleoid-associated protein/MT3819	Mm_44344
scaffold22.1	Mm_44344_02581	59242	60591	product=putative L-lysine-epsilon aminotransferase	Mm_44344
scaffold22.1	Mm_44344_02582	60636	61088	product=Leucine-responsive regulatory protein	Mm_44344
scaffold22.1	Mm_44344_02583	61122	62393	product=hypothetical protein	Mm_44344
scaffold22.1	Mm_44344_02584	62390	63985	product=Succinate-semialdehyde dehydrogenase [NADP(+)]	Mm_44344
scaffold27.1	Mm_44344_03021	32601	33035	product=hypothetical protein	Mm_44344
scaffold28.1	Mm_44344_03133	67198	67464	product=Sec-independent protein translocase protein TatA	Mm_44344
scaffold29.1	Mm_44344_03185	32495	33076	product=putative membrane protein/MT1774	Mm_44344
scaffold29.1	Mm_44344_03186	33138	34139	product=Putative NAD(P)H nitroreductase/MT3217	Mm_44344
scaffold29.1	Mm_44344_03189	37950	38426	product=hypothetical protein	Mm_44344
scaffold3.1	Mm_44344_03399	151366	152031	product=hypothetical protein	Mm_44344
scaffold3.1	Mm_44344_03404	155126	156010	product=Acyltransferase	Mm_44344
scaffold3.1	Mm_44344_03406	156698	156925	product=hypothetical protein	Mm_44344
scaffold3.1	Mm_44344_03407	157033	157506	product=Putative peroxiredoxin/MT2597	Mm_44344
scaffold3.1	Mm_44344_03450	215578	216732	product=NDMA-dependent alcohol dehydrogenase	Mm_44344
scaffold3.1	Mm_44344_03453	219117	220613	product=Methylmalonyl-CoA carboxyltransferase 12S subunit	Mm_44344
scaffold3.1	Mm_44344_03457	223379	223762	product=SnoaL-like polyketide cyclase	Mm_44344
scaffold3.1	Mm_44344_03458	223759	223995	product=hypothetical protein	Mm_44344
scaffold3.1	Mm_44344_03459	224126	224743	product=hypothetical protein	Mm_44344
scaffold3.1	Mm_44344_03460	224786	226474	product=Long-chain-fatty-acid--CoA ligase FadD19	Mm_44344
scaffold3.1	Mm_44344_03461	226553	227767	product=Biotin biosynthesis cytochrome P450	Mm_44344
scaffold3.1	Mm_44344_03462	227900	228991	product=E-cinnamoyl-CoA:R-phenyllactate CoA transferase	Mm_44344
scaffold3.1	Mm_44344_03463	229013	230194	product=Acyl-CoA dehydrogenase fadE12	Mm_44344
scaffold3.1	Mm_44344_03464	230209	231273	product=Acyl-CoA dehydrogenase	Mm_44344
scaffold32.1	Mm_44344_03688	10389	11963	product=biotin carboxylase-like protein	Mm_44344
scaffold34.1	Mm_44344_03846	56546	57706	product=Chondramide synthase cmdD	Mm_44344
scaffold35.1	Mm_44344_03849	5580	6470	product=hypothetical protein	Mm_44344
scaffold35.1	Mm_44344_03850	6489	7169	product=Deoxyribose-phosphate aldolase	Mm_44344
scaffold35.1	Mm_44344_03851	7169	7651	product=hypothetical protein	Mm_44344
scaffold35.1	Mm_44344_03852	7656	7943	product=hypothetical protein	Mm_44344
scaffold35.1	Mm_44344_03853	8096	8701	product=Heparin-binding hemagglutinin	Mm_44344
scaffold42.1	Mm_44344_04437	25265	25816	product=hypothetical protein	Mm_44344
scaffold42.1	Mm_44344_04440	26862	27185	product=Multidrug transporter EmrE	Mm_44344

## Sheet: uniqueGenes_Mm_BB170200
Scaffold	Locus_tag	GeneStart	GeneEnd	PredictedFunction	Tag
scaffold1.1	Mm_BB170200_00001	831	4355	product=Carboxylic acid reductase	Mm_BB170200
scaffold1.1	Mm_BB170200_00012	17535	18998	product=hypothetical protein	Mm_BB170200
scaffold1.1	Mm_BB170200_00050	57038	59869	product=Biodegradative arginine decarboxylase	Mm_BB170200
scaffold1.1	Mm_BB170200_00056	65949	67130	product=Alpha-pyrone synthesis polyketide synthase-like Pks18	Mm_BB170200
scaffold1.1	Mm_BB170200_00092	103243	103896	product=hypothetical protein	Mm_BB170200
scaffold10.1	Mm_BB170200_00128	21581	22225	product=hypothetical protein	Mm_BB170200
scaffold10.1	Mm_BB170200_00129	22222	22386	product=hypothetical protein	Mm_BB170200
scaffold10.1	Mm_BB170200_00138	29801	30352	product=hypothetical protein	Mm_BB170200
scaffold10.1	Mm_BB170200_00157	53799	55538	product=Serine/threonine-protein kinase PknE	Mm_BB170200
scaffold10.1	Mm_BB170200_00165	64686	65573	product=hypothetical protein	Mm_BB170200
scaffold10.1	Mm_BB170200_00166	65837	66418	product=Ditrans%2Cpolycis-undecaprenyl-diphosphate synthase ((2E%2C6E)-farnesyl-diphosphate specific)	Mm_BB170200
scaffold102.1	Mm_BB170200_00217	4734	5594	product=Protoheme IX farnesyltransferase	Mm_BB170200
scaffold102.1	Mm_BB170200_00218	5591	6817	product=Myo-inositol-1-phosphate synthase	Mm_BB170200
scaffold103.1	Mm_BB170200_00242	13689	14273	product=phosphohistidine phosphatase	Mm_BB170200
scaffold103.1	Mm_BB170200_00243	14333	14899	product=hypothetical protein	Mm_BB170200
scaffold104.1	Mm_BB170200_00259	14108	14581	product=Glyoxalase-like domain protein	Mm_BB170200
scaffold107.1	Mm_BB170200_00304	7493	9334	product=hypothetical protein	Mm_BB170200
scaffold107.1	Mm_BB170200_00307	11119	12075	product=Heme A synthase	Mm_BB170200
scaffold108.1	Mm_BB170200_00324	13848	14831	product=Glucosyl-3-phosphoglycerate synthase	Mm_BB170200
scaffold108.1	Mm_BB170200_00329	17570	18784	product=Glucose-1-phosphate adenylyltransferase	Mm_BB170200
scaffold109.1	Mm_BB170200_00339	7772	9265	product=putative FAD-linked oxidoreductase	Mm_BB170200
scaffold109.1	Mm_BB170200_00340	9276	10880	product=hypothetical protein	Mm_BB170200
scaffold11.1	Mm_BB170200_00402	51220	51621	product=Polyketide cyclase / dehydrase and lipid transport	Mm_BB170200
scaffold11.1	Mm_BB170200_00428	70398	72029	product=mce related protein	Mm_BB170200
scaffold110.1	Mm_BB170200_00440	4916	6163	product=hypothetical protein	Mm_BB170200
scaffold110.1	Mm_BB170200_00441	6174	8150	product=Cyanophycin synthetase	Mm_BB170200
scaffold110.1	Mm_BB170200_00442	8147	10351	product=Cyanophycinase precursor	Mm_BB170200
scaffold110.1	Mm_BB170200_00449	14625	15257	product=Imidazole glycerol phosphate synthase subunit HisH	Mm_BB170200
scaffold111.1	Mm_BB170200_00471	14719	15750	product=Heat-inducible transcription repressor HrcA	Mm_BB170200
scaffold111.1	Mm_BB170200_00472	16023	16337	product=hypothetical protein	Mm_BB170200
scaffold111.1	Mm_BB170200_00473	16437	17036	product=Carboxymuconolactone decarboxylase family protein	Mm_BB170200
scaffold111.1	Mm_BB170200_00475	17970	18479	product=Low molecular weight antigen MTB12 precursor	Mm_BB170200
scaffold112.1	Mm_BB170200_00477	1737	2525	product=Glycerophosphoryl diester phosphodiesterase	Mm_BB170200
scaffold112.1	Mm_BB170200_00479	3226	7404	product=Alpha-(1->3)-arabinofuranosyltransferase	Mm_BB170200
scaffold113.1	Mm_BB170200_00493	613	1086	product=NAD(P)H-quinone oxidoreductase subunit 3	Mm_BB170200
scaffold113.1	Mm_BB170200_00494	1095	1649	product=NADH-quinone oxidoreductase subunit 6	Mm_BB170200
scaffold113.1	Mm_BB170200_00499	5775	8261	product=NADH-quinone oxidoreductase subunit 3	Mm_BB170200
scaffold113.1	Mm_BB170200_00504	11146	13047	product=NADH-quinone oxidoreductase subunit 12	Mm_BB170200
scaffold114.1	Mm_BB170200_00520	15296	16402	product=Glutamate 5-kinase	Mm_BB170200
scaffold115.1	Mm_BB170200_00526	2332	3051	product=hypothetical protein	Mm_BB170200
scaffold115.1	Mm_BB170200_00532	6932	7372	product=Chagasin family peptidase inhibitor I42	Mm_BB170200
scaffold116.1	Mm_BB170200_00558	16410	16745	product=hypothetical protein	Mm_BB170200
scaffold118.1	Mm_BB170200_00584	4686	6080	product=Putative diacyglycerol O-acyltransferase/MT1809	Mm_BB170200
scaffold118.1	Mm_BB170200_00585	6226	7011	product=hypothetical protein	Mm_BB170200
scaffold118.1	Mm_BB170200_00586	7082	7393	product=hypothetical protein	Mm_BB170200
scaffold118.1	Mm_BB170200_00587	7433	7891	product=hypothetical protein	Mm_BB170200
scaffold118.1	Mm_BB170200_00588	8181	8819	product=hypothetical protein	Mm_BB170200
scaffold118.1	Mm_BB170200_00589	8933	9580	product=HTH-type transcriptional regulator BetI	Mm_BB170200
scaffold118.1	Mm_BB170200_00597	15468	16673	product=Peptidase family M28	Mm_BB170200
scaffold119.1	Mm_BB170200_00603	1594	3168	product=ATP-dependent RNA helicase RhlE	Mm_BB170200
scaffold119.1	Mm_BB170200_00609	10384	11223	product=hypothetical protein	Mm_BB170200
scaffold119.1	Mm_BB170200_00612	13229	13732	product=Helix-turn-helix domain protein	Mm_BB170200
scaffold12.1	Mm_BB170200_00625	7317	7721	product=hypothetical protein	Mm_BB170200
scaffold12.1	Mm_BB170200_00626	7817	8662	product=Acetyltransferase (GNAT) family protein	Mm_BB170200
scaffold12.1	Mm_BB170200_00627	8812	9459	product=hypothetical protein	Mm_BB170200
scaffold12.1	Mm_BB170200_00630	11786	13330	product=hypothetical protein	Mm_BB170200
scaffold12.1	Mm_BB170200_00631	13368	13772	product=DNA-binding protein	Mm_BB170200
scaffold12.1	Mm_BB170200_00634	15631	16296	product=(2E%2C6E)-farnesyl diphosphate synthase	Mm_BB170200
scaffold12.1	Mm_BB170200_00635	16313	17479	product=Polyketide biosynthesis 3-hydroxy-3-methylglutaryl-ACP synthase PksG	Mm_BB170200
scaffold12.1	Mm_BB170200_00637	18778	19716	product=Homoserine kinase	Mm_BB170200
scaffold12.1	Mm_BB170200_00643	24992	25117	product=hypothetical protein	Mm_BB170200
scaffold12.1	Mm_BB170200_00646	26680	28068	product=Phospho-2-dehydro-3-deoxyheptonate aldolase AroG	Mm_BB170200
scaffold12.1	Mm_BB170200_00647	28117	28596	product=3'-5' exoribonuclease/MT2234.1	Mm_BB170200
scaffold12.1	Mm_BB170200_00650	30848	31579	product=1-acyl-sn-glycerol-3-phosphate acyltransferase	Mm_BB170200
scaffold12.1	Mm_BB170200_00651	31667	32056	product=hypothetical protein	Mm_BB170200
scaffold12.1	Mm_BB170200_00667	48251	48889	product=hypothetical protein	Mm_BB170200
scaffold12.1	Mm_BB170200_00672	53953	54927	product=Adenosine kinase	Mm_BB170200
scaffold12.1	Mm_BB170200_00675	56291	57436	product=Glycerate 2-kinase	Mm_BB170200
scaffold12.1	Mm_BB170200_00686	67825	69609	product=Putative oxidoreductase SadH	Mm_BB170200
scaffold120.1	Mm_BB170200_00695	7744	9477	product=Cytochrome c oxidase subunit 1	Mm_BB170200
scaffold120.1	Mm_BB170200_00696	9621	11177	product=Carboxylesterase A precursor	Mm_BB170200
scaffold121.1	Mm_BB170200_00715	14189	15094	product=Tropinesterase	Mm_BB170200
scaffold121.1	Mm_BB170200_00716	15087	15188	product=hypothetical protein	Mm_BB170200
scaffold123.1	Mm_BB170200_00741	1905	4031	product=Catalase-peroxidase 2	Mm_BB170200
scaffold124.1	Mm_BB170200_00771	16284	16913	product=putative HTH-type transcriptional regulator	Mm_BB170200
scaffold125.1	Mm_BB170200_00773	738	1274	product=Carboxymuconolactone decarboxylase family protein	Mm_BB170200
scaffold125.1	Mm_BB170200_00778	4518	5177	product=Putative regulator of ribonuclease activity	Mm_BB170200
scaffold125.1	Mm_BB170200_00787	14831	16267	product=Glutamine synthetase 1	Mm_BB170200
scaffold126.1	Mm_BB170200_00788	24	338	product=hypothetical protein	Mm_BB170200
scaffold128.1	Mm_BB170200_00835	10235	11665	product=6-aminohexanoate-cyclic-dimer hydrolase	Mm_BB170200
scaffold128.1	Mm_BB170200_00836	11679	12212	product=hypothetical protein	Mm_BB170200
scaffold129.1	Mm_BB170200_00846	6249	9188	product=2%2C2-dialkylglycine decarboxylase	Mm_BB170200
scaffold13.1	Mm_BB170200_00876	22065	22691	product=putative transcriptional regulatory protein pdtaR	Mm_BB170200
scaffold13.1	Mm_BB170200_00879	24482	27181	product=DNA polymerase I	Mm_BB170200
scaffold13.1	Mm_BB170200_00884	31592	33772	product=UvrABC system protein B	Mm_BB170200
scaffold13.1	Mm_BB170200_00910	64220	65836	product=hypothetical protein	Mm_BB170200
scaffold131.1	Mm_BB170200_00929	6009	7595	product=putative sulfoacetate--CoA ligase	Mm_BB170200
scaffold131.1	Mm_BB170200_00932	8982	10124	product=Putative metal chaperone YciC	Mm_BB170200
scaffold131.1	Mm_BB170200_00937	12388	12993	product=HTH-type transcriptional regulator RutR	Mm_BB170200
scaffold132.1	Mm_BB170200_00953	15033	15752	product=Chorismate pyruvate-lyase	Mm_BB170200
scaffold133.1	Mm_BB170200_00955	710	1822	product=Limonene 1%2C2-monooxygenase	Mm_BB170200
scaffold133.1	Mm_BB170200_00962	6242	7060	product=hypothetical protein	Mm_BB170200
scaffold135.1	Mm_BB170200_00985	12	173	product=hypothetical protein	Mm_BB170200
scaffold136.1	Mm_BB170200_01007	2901	3149	product=hypothetical protein	Mm_BB170200
scaffold138.1	Mm_BB170200_01035	3551	5329	product=Lipoprotein LpqB precursor	Mm_BB170200
scaffold138.1	Mm_BB170200_01039	8026	10872	product=Protein translocase subunit SecA	Mm_BB170200
scaffold138.1	Mm_BB170200_01040	10957	11934	product=Multidrug resistance protein stp	Mm_BB170200
scaffold139.1	Mm_BB170200_01048	4336	4614	product=hypothetical protein	Mm_BB170200
scaffold139.1	Mm_BB170200_01059	13846	14358	product=hypothetical protein	Mm_BB170200
scaffold14.1	Mm_BB170200_01062	1419	1574	product=hypothetical protein	Mm_BB170200
scaffold14.1	Mm_BB170200_01074	12766	14010	product=Nitrate/nitrite transporter NarK	Mm_BB170200
scaffold14.1	Mm_BB170200_01075	14063	14278	product=hypothetical protein	Mm_BB170200
scaffold14.1	Mm_BB170200_01077	14972	15841	product=KipI antagonist	Mm_BB170200
scaffold14.1	Mm_BB170200_01117	60013	60573	product=hypothetical protein	Mm_BB170200
scaffold140.1	Mm_BB170200_01123	775	900	product=Trans-acting enoyl reductase	Mm_BB170200
scaffold140.1	Mm_BB170200_01124	931	1131	product=hypothetical protein	Mm_BB170200
scaffold140.1	Mm_BB170200_01140	10945	11760	product=Phosphatidylinositol 3- and 4-kinase	Mm_BB170200
scaffold140.1	Mm_BB170200_01141	11872	12738	product=3'-phosphoadenosine 5'-phosphate phosphatase	Mm_BB170200
scaffold140.1	Mm_BB170200_01142	12692	14245	product=Putative succinate-semialdehyde dehydrogenase [NADP(+)] 2	Mm_BB170200
scaffold141.1	Mm_BB170200_01143	75	815	product=Amino acid permease	Mm_BB170200
scaffold142.1	Mm_BB170200_01157	1918	4254	product=Protein translocase subunit SecA	Mm_BB170200
scaffold142.1	Mm_BB170200_01159	4986	5918	product=hypothetical protein	Mm_BB170200
scaffold142.1	Mm_BB170200_01160	5980	6312	product=hypothetical protein	Mm_BB170200
scaffold144.1	Mm_BB170200_01190	6414	7619	product=Putative cytochrome P450 142	Mm_BB170200
scaffold144.1	Mm_BB170200_01191	7649	8359	product=Acetoacetate decarboxylase (ADC)	Mm_BB170200
scaffold144.1	Mm_BB170200_01194	10533	11594	product=lipid-transfer protein	Mm_BB170200
scaffold144.1	Mm_BB170200_01195	11594	12772	product=acetyl-CoA acetyltransferase	Mm_BB170200
scaffold145.1	Mm_BB170200_01211	11735	12325	product=hypothetical protein	Mm_BB170200
scaffold146.1	Mm_BB170200_01214	313	1839	product=Glycerol kinase	Mm_BB170200
scaffold146.1	Mm_BB170200_01215	1974	3548	product=Carboxylate-amine ligase YbdK	Mm_BB170200
scaffold149.1	Mm_BB170200_01252	71	511	product=hypothetical protein	Mm_BB170200
scaffold149.1	Mm_BB170200_01257	4190	5056	product=hypothetical protein	Mm_BB170200
scaffold149.1	Mm_BB170200_01263	9670	10770	product=3-oxoacyl-[acyl-carrier-protein] synthase 3	Mm_BB170200
scaffold149.1	Mm_BB170200_01264	10799	11788	product=Putative NAD(P)H nitroreductase acg	Mm_BB170200
scaffold15.1	Mm_BB170200_01281	16340	16753	product=hypothetical protein	Mm_BB170200
scaffold15.1	Mm_BB170200_01283	17912	18454	product=Transcriptional regulator PadR-like family protein	Mm_BB170200
scaffold15.1	Mm_BB170200_01284	18516	19634	product=Inositol-3-phosphate synthase	Mm_BB170200
scaffold15.1	Mm_BB170200_01285	19725	20636	product=Dihydrolipoyllysine-residue acetyltransferase component of acetoin cleaving system	Mm_BB170200
scaffold15.1	Mm_BB170200_01302	35602	36708	product=hypothetical protein	Mm_BB170200
scaffold15.1	Mm_BB170200_01307	39307	40134	product=putative endopeptidase precursor	Mm_BB170200
scaffold15.1	Mm_BB170200_01308	40131	40922	product=putative HTH-type transcriptional regulator/MT0026	Mm_BB170200
scaffold15.1	Mm_BB170200_01311	42561	42860	product=hypothetical protein	Mm_BB170200
scaffold15.1	Mm_BB170200_01323	52968	54590	product=FHA domain-containing protein FhaA	Mm_BB170200
scaffold15.1	Mm_BB170200_01324	54712	55179	product=FHA domain-containing protein FhaB	Mm_BB170200
scaffold15.1	Mm_BB170200_01328	59882	60160	product=hypothetical protein	Mm_BB170200
scaffold150.1	Mm_BB170200_01329	576	1286	product=hypothetical protein	Mm_BB170200
scaffold150.1	Mm_BB170200_01330	2058	2390	product=hypothetical protein	Mm_BB170200
scaffold150.1	Mm_BB170200_01331	2622	2954	product=hypothetical protein	Mm_BB170200
scaffold151.1	Mm_BB170200_01344	1208	1678	product=hypothetical protein	Mm_BB170200
scaffold151.1	Mm_BB170200_01354	9445	9840	product=D-tyrosyl-tRNA(Tyr) deacylase	Mm_BB170200
scaffold153.1	Mm_BB170200_01374	571	1107	product=hypothetical protein	Mm_BB170200
scaffold156.1	Mm_BB170200_01410	1253	4234	product=Long-chain-fatty-acid--CoA ligase	Mm_BB170200
scaffold158.1	Mm_BB170200_01430	839	2173	product=Putative tartrate transporter	Mm_BB170200
scaffold159.1	Mm_BB170200_01447	4141	8364	product=Nitrate reductase	Mm_BB170200
scaffold16.1	Mm_BB170200_01450	305	1027	product=Phosphatidylserine decarboxylase proenzyme	Mm_BB170200
scaffold16.1	Mm_BB170200_01451	1024	1899	product=CDP-alcohol phosphatidyltransferase	Mm_BB170200
scaffold16.1	Mm_BB170200_01457	8171	8887	product=Superoxide dismutase [Cu-Zn] precursor	Mm_BB170200
scaffold16.1	Mm_BB170200_01481	35685	36653	product=Aminopeptidase S	Mm_BB170200
scaffold16.1	Mm_BB170200_01500	53490	54500	product=F420-dependent glucose-6-phosphate dehydrogenase	Mm_BB170200
scaffold162.1	Mm_BB170200_01532	2862	3839	product=PAC2 family protein	Mm_BB170200
scaffold164.1	Mm_BB170200_01550	1638	2726	product=ABC transporter ATP-binding/permease protein	Mm_BB170200
scaffold164.1	Mm_BB170200_01555	5560	6279	product=DivIVA protein	Mm_BB170200
scaffold164.1	Mm_BB170200_01556	6296	8275	product=Serine/threonine-protein kinase PknJ	Mm_BB170200
scaffold164.1	Mm_BB170200_01558	9504	10784	product=hypothetical protein	Mm_BB170200
scaffold164.1	Mm_BB170200_01559	10830	11024	product=hypothetical protein	Mm_BB170200
scaffold164.1	Mm_BB170200_01560	11047	11259	product=hypothetical protein	Mm_BB170200
scaffold165.1	Mm_BB170200_01570	9664	10479	product=hypothetical protein	Mm_BB170200
scaffold167.1	Mm_BB170200_01597	8638	8778	product=hydrogenase 2 accessory protein HypG	Mm_BB170200
scaffold167.1	Mm_BB170200_01600	9416	10774	product=hypothetical protein	Mm_BB170200
scaffold168.1	Mm_BB170200_01602	147	548	product=hypothetical protein	Mm_BB170200
scaffold168.1	Mm_BB170200_01609	5458	6657	product=hypothetical protein	Mm_BB170200
scaffold169.1	Mm_BB170200_01615	87	1172	product=putative PPE family protein PPE42	Mm_BB170200
scaffold17.1	Mm_BB170200_01626	1985	2863	product=Glutaconate CoA-transferase subunit A	Mm_BB170200
scaffold17.1	Mm_BB170200_01632	10488	11045	product=HTH-type transcriptional repressor KstR2	Mm_BB170200
scaffold17.1	Mm_BB170200_01638	17616	18551	product=Acyl-CoA dehydrogenase	Mm_BB170200
scaffold17.1	Mm_BB170200_01639	18601	19563	product=Acryloyl-CoA reductase (NADH)	Mm_BB170200
scaffold17.1	Mm_BB170200_01677	52918	53685	product=Putative non-heme bromoperoxidase BpoC	Mm_BB170200
scaffold17.1	Mm_BB170200_01678	53741	54058	product=Heme-degrading monooxygenase HmoB	Mm_BB170200
scaffold171.1	Mm_BB170200_01694	1214	1936	product=homogentisate 1%2C2-dioxygenase	Mm_BB170200
scaffold172.1	Mm_BB170200_01710	2964	3467	product=hypothetical protein	Mm_BB170200
scaffold172.1	Mm_BB170200_01711	3602	4858	product=L-lactate permease	Mm_BB170200
scaffold172.1	Mm_BB170200_01715	6761	7126	product=Cytochrome c oxidase subunit 1	Mm_BB170200
scaffold176.1	Mm_BB170200_01754	1614	1796	product=PE family protein	Mm_BB170200
scaffold176.1	Mm_BB170200_01755	1824	3578	product=Type I phosphodiesterase / nucleotide pyrophosphatase	Mm_BB170200
scaffold178.1	Mm_BB170200_01778	2514	3419	product=P-aminobenzoate N-oxygenase AurF	Mm_BB170200
scaffold179.1	Mm_BB170200_01789	3165	3737	product=hypothetical protein	Mm_BB170200
scaffold18.1	Mm_BB170200_01803	21065	22717	product=2%2C3-dihydroxybenzoate-AMP ligase	Mm_BB170200
scaffold18.1	Mm_BB170200_01812	30226	31587	product=Isochorismate synthase/isochorismate lyase	Mm_BB170200
scaffold18.1	Mm_BB170200_01813	31977	32186	product=hypothetical protein	Mm_BB170200
scaffold183.1	Mm_BB170200_01863	1430	1858	product=hypothetical protein	Mm_BB170200
scaffold183.1	Mm_BB170200_01864	1858	2406	product=hypothetical protein	Mm_BB170200
scaffold183.1	Mm_BB170200_01870	7537	8802	product=hypothetical protein	Mm_BB170200
scaffold184.1	Mm_BB170200_01871	73	1266	product=3-phenylpropionate/cinnamic acid dioxygenase subunit alpha	Mm_BB170200
scaffold184.1	Mm_BB170200_01879	8568	8756	product=Ferredoxin	Mm_BB170200
scaffold185.1	Mm_BB170200_01880	325	2367	product=Glutamine-dependent NAD(+) synthetase	Mm_BB170200
scaffold185.1	Mm_BB170200_01881	2506	2655	product=hypothetical protein	Mm_BB170200
scaffold185.1	Mm_BB170200_01882	2659	3528	product=NAD-dependent protein deacetylase	Mm_BB170200
scaffold185.1	Mm_BB170200_01884	4056	4871	product=Putative cytochrome P450 124	Mm_BB170200
scaffold185.1	Mm_BB170200_01885	5000	5638	product=HTH-type transcriptional regulator EthR	Mm_BB170200
scaffold185.1	Mm_BB170200_01887	6419	7870	product=hypothetical protein	Mm_BB170200
scaffold188.1	Mm_BB170200_01916	5361	8288	product=Putative fatty-acid--CoA ligase fadD21	Mm_BB170200
scaffold189.1	Mm_BB170200_01922	3777	4655	product=PAC2 family protein	Mm_BB170200
scaffold189.1	Mm_BB170200_01923	4793	5914	product=3-hydroxybenzoate 6-hydroxylase 1	Mm_BB170200
scaffold189.1	Mm_BB170200_01925	6853	8088	product=L-cysteine:1D-myo-inositol 2-amino-2-deoxy-alpha-D-glucopyranoside ligase	Mm_BB170200
scaffold19.1	Mm_BB170200_01926	19	747	product=Adenylate cyclase 2	Mm_BB170200
scaffold19.1	Mm_BB170200_01928	2648	4165	product=DNA-3-methyladenine glycosylase 2	Mm_BB170200
scaffold19.1	Mm_BB170200_01938	14470	15384	product=ATP synthase gamma chain	Mm_BB170200
scaffold19.1	Mm_BB170200_01939	15403	17052	product=ATP synthase subunit alpha	Mm_BB170200
scaffold19.1	Mm_BB170200_01954	32205	33857	product=Arginine--tRNA ligase	Mm_BB170200
scaffold190.1	Mm_BB170200_01980	220	426	product=hypothetical protein	Mm_BB170200
scaffold190.1	Mm_BB170200_01981	736	1593	product=Putative S-adenosyl-L-methionine-dependent methyltransferase	Mm_BB170200
scaffold190.1	Mm_BB170200_01987	4851	5588	product=hypothetical protein	Mm_BB170200
scaffold190.1	Mm_BB170200_01988	5585	6403	product=hypothetical protein	Mm_BB170200
scaffold190.1	Mm_BB170200_01989	6583	7485	product=NAD dependent epimerase/dehydratase family protein	Mm_BB170200
scaffold191.1	Mm_BB170200_01990	1043	2458	product=Polyol:NADP oxidoreductase	Mm_BB170200
scaffold191.1	Mm_BB170200_01991	2508	3950	product=Xylulose kinase	Mm_BB170200
scaffold198.1	Mm_BB170200_02047	6279	6554	product=pH-gated potassium channel KcsA	Mm_BB170200
scaffold199.1	Mm_BB170200_02048	1	624	product=hypothetical protein	Mm_BB170200
scaffold2.1	Mm_BB170200_02061	5255	5770	product=Peptide methionine sulfoxide reductase MsrA	Mm_BB170200
scaffold2.1	Mm_BB170200_02073	15695	17176	product=Coniferyl aldehyde dehydrogenase	Mm_BB170200
scaffold2.1	Mm_BB170200_02074	17249	18109	product=Putative short-chain type dehydrogenase/reductase	Mm_BB170200
scaffold2.1	Mm_BB170200_02075	18114	19082	product=Alcohol dehydrogenase	Mm_BB170200
scaffold2.1	Mm_BB170200_02076	19164	19520	product=hypothetical protein	Mm_BB170200
scaffold2.1	Mm_BB170200_02078	20730	23714	product=Serine/threonine-protein kinase PknK	Mm_BB170200
scaffold2.1	Mm_BB170200_02108	65156	65434	product=hypothetical protein	Mm_BB170200
scaffold2.1	Mm_BB170200_02109	65444	67642	product=putative copper-exporting P-type ATPase V	Mm_BB170200
scaffold2.1	Mm_BB170200_02125	85146	85466	product=hypothetical protein	Mm_BB170200
scaffold2.1	Mm_BB170200_02126	85463	86113	product=Maf-like protein YhdE	Mm_BB170200
scaffold2.1	Mm_BB170200_02152	121507	122193	product=Magnesium transport protein CorA	Mm_BB170200
scaffold2.1	Mm_BB170200_02156	128218	128766	product=hypothetical protein	Mm_BB170200
scaffold2.1	Mm_BB170200_02164	136865	138046	product=p-aminobenzoyl-glutamate hydrolase subunit B	Mm_BB170200
scaffold2.1	Mm_BB170200_02166	138940	140520	product=putative phosphomannomutase	Mm_BB170200
scaffold2.1	Mm_BB170200_02168	141285	142124	product=Phosphoesterase family protein	Mm_BB170200
scaffold2.1	Mm_BB170200_02169	142173	143471	product=hypothetical protein	Mm_BB170200
scaffold20.1	Mm_BB170200_02191	13613	14740	product=Phosphotransferase enzyme family protein	Mm_BB170200
scaffold20.1	Mm_BB170200_02192	14692	15855	product=Acyl-CoA dehydrogenase	Mm_BB170200
scaffold20.1	Mm_BB170200_02193	15974	16720	product=3-oxoacyl-[acyl-carrier-protein] reductase FabG	Mm_BB170200
scaffold20.1	Mm_BB170200_02195	17943	19199	product=Formyl-coenzyme A transferase	Mm_BB170200
scaffold20.1	Mm_BB170200_02205	27367	28179	product=Carnitinyl-CoA dehydratase	Mm_BB170200
scaffold20.1	Mm_BB170200_02211	33098	33655	product=putative N-acetyltransferase YjcF	Mm_BB170200
scaffold20.1	Mm_BB170200_02221	47700	48365	product=hypothetical protein	Mm_BB170200
scaffold200.1	Mm_BB170200_02227	193	528	product=hypothetical protein	Mm_BB170200
scaffold200.1	Mm_BB170200_02233	4249	5679	product=C4-dicarboxylic acid transporter DauA	Mm_BB170200
scaffold200.1	Mm_BB170200_02234	6086	6544	product=hypothetical protein	Mm_BB170200
scaffold201.1	Mm_BB170200_02235	243	2828	product=Phenylacetone monooxygenase	Mm_BB170200
scaffold201.1	Mm_BB170200_02236	2858	3628	product=Alpha/beta hydrolase family protein	Mm_BB170200
scaffold201.1	Mm_BB170200_02237	3726	4826	product=ribonucleotide-diphosphate reductase subunit beta	Mm_BB170200
scaffold202.1	Mm_BB170200_02239	142	309	product=hypothetical protein	Mm_BB170200
scaffold203.1	Mm_BB170200_02253	4660	4989	product=Antibiotic biosynthesis monooxygenase	Mm_BB170200
scaffold204.1	Mm_BB170200_02257	5186	5980	product=Haloalkane dehalogenase	Mm_BB170200
scaffold205.1	Mm_BB170200_02259	639	1172	product=hypothetical protein	Mm_BB170200
scaffold206.1	Mm_BB170200_02269	3638	5074	product=Inosine-5'-monophosphate dehydrogenase	Mm_BB170200
scaffold209.1	Mm_BB170200_02286	2396	2611	product=hypothetical protein	Mm_BB170200
scaffold209.1	Mm_BB170200_02287	2614	3729	product=hypothetical protein	Mm_BB170200
scaffold209.1	Mm_BB170200_02288	3726	3983	product=hypothetical protein	Mm_BB170200
scaffold21.1	Mm_BB170200_02301	10918	11772	product=Proline iminopeptidase	Mm_BB170200
scaffold21.1	Mm_BB170200_02302	11899	13050	product=Acetyl-CoA acetyltransferase	Mm_BB170200
scaffold21.1	Mm_BB170200_02303	13068	13946	product=putative GTPase/MT1543	Mm_BB170200
scaffold21.1	Mm_BB170200_02308	18614	19264	product=putative transcriptional regulatory protein NarL	Mm_BB170200
scaffold21.1	Mm_BB170200_02317	28172	29473	product=Limonene 1%2C2-monooxygenase	Mm_BB170200
scaffold21.1	Mm_BB170200_02334	43413	44531	product=Creatinase	Mm_BB170200
scaffold21.1	Mm_BB170200_02335	44534	45526	product=1%2C4-Dihydroxy-2-naphthoyl-CoA synthase	Mm_BB170200
scaffold211.1	Mm_BB170200_02347	224	1516	product=Tyrosine--tRNA ligase	Mm_BB170200
scaffold211.1	Mm_BB170200_02350	3038	3718	product=Inner membrane transport permease YbhR	Mm_BB170200
scaffold211.1	Mm_BB170200_02351	3720	4343	product=HTH-type transcriptional regulator BetI	Mm_BB170200
scaffold217.1	Mm_BB170200_02378	3921	4871	product=Fatty acid hydroxylase superfamily protein	Mm_BB170200
scaffold218.1	Mm_BB170200_02380	165	638	product=Polyketide cyclase / dehydrase and lipid transport	Mm_BB170200
scaffold22.1	Mm_BB170200_02405	12669	13037	product=hypothetical protein	Mm_BB170200
scaffold22.1	Mm_BB170200_02418	22827	23312	product=30S ribosomal protein S16	Mm_BB170200
scaffold22.1	Mm_BB170200_02420	24009	24881	product=D-alanyl-D-alanine carboxypeptidase DacB precursor	Mm_BB170200
scaffold22.1	Mm_BB170200_02421	24901	25503	product=HTH-type transcriptional regulator BetI	Mm_BB170200
scaffold22.1	Mm_BB170200_02422	25505	25663	product=hypothetical protein	Mm_BB170200
scaffold22.1	Mm_BB170200_02431	37135	38568	product=Ammonia channel precursor	Mm_BB170200
scaffold22.1	Mm_BB170200_02439	48076	48699	product=Phenyloxazoline synthase MbtB	Mm_BB170200
scaffold22.1	Mm_BB170200_02441	49379	51133	product=Long-chain-fatty-acid--AMP ligase FadD26	Mm_BB170200
scaffold22.1	Mm_BB170200_02442	51180	51821	product=hypothetical protein	Mm_BB170200
scaffold221.1	Mm_BB170200_02448	1862	3538	product=4-hydroxyacetophenone monooxygenase	Mm_BB170200
scaffold221.1	Mm_BB170200_02449	3422	4579	product=Putative alcohol dehydrogenase D	Mm_BB170200
scaffold221.1	Mm_BB170200_02450	4576	4881	product=hypothetical protein	Mm_BB170200
scaffold222.1	Mm_BB170200_02451	762	1232	product=hypothetical protein	Mm_BB170200
scaffold222.1	Mm_BB170200_02452	1288	2502	product=Cytochrome P450 144	Mm_BB170200
scaffold222.1	Mm_BB170200_02453	3506	5053	product=hypothetical protein	Mm_BB170200
scaffold223.1	Mm_BB170200_02454	181	1518	product=DNA-damage-inducible protein F	Mm_BB170200
scaffold23.1	Mm_BB170200_02504	26766	28082	product=maltose ABC transporter periplasmic protein	Mm_BB170200
scaffold23.1	Mm_BB170200_02507	29867	30937	product=Trehalose import ATP-binding protein SugC	Mm_BB170200
scaffold23.1	Mm_BB170200_02527	46507	46953	product=GTP cyclohydrolase 1	Mm_BB170200
scaffold23.1	Mm_BB170200_02529	48277	48675	product=Putative heat shock protein HspR	Mm_BB170200
scaffold23.1	Mm_BB170200_02530	48817	49050	product=CsbD-like protein	Mm_BB170200
scaffold23.1	Mm_BB170200_02541	57085	57867	product=3-alpha-(or 20-beta)-hydroxysteroid dehydrogenase	Mm_BB170200
scaffold23.1	Mm_BB170200_02542	57908	58990	product=methylenetetrahydromethanopterin reductase	Mm_BB170200
scaffold23.1	Mm_BB170200_02543	59011	59700	product=Bacterial regulatory proteins%2C tetR family	Mm_BB170200
scaffold230.1	Mm_BB170200_02547	491	904	product=hypothetical protein	Mm_BB170200
scaffold230.1	Mm_BB170200_02548	891	1154	product=hypothetical protein	Mm_BB170200
scaffold230.1	Mm_BB170200_02549	1151	4564	product=Dimodular nonribosomal peptide synthase	Mm_BB170200
scaffold232.1	Mm_BB170200_02553	658	2655	product=carbohydrate diacid transcriptional activator CdaR	Mm_BB170200
scaffold234.1	Mm_BB170200_02560	1214	2176	product=ECF RNA polymerase sigma factor SigJ	Mm_BB170200
scaffold234.1	Mm_BB170200_02561	2390	2614	product=hypothetical protein	Mm_BB170200
scaffold235.1	Mm_BB170200_02565	307	846	product=YceI-like domain protein	Mm_BB170200
scaffold235.1	Mm_BB170200_02566	888	1901	product=Alcohol dehydrogenase	Mm_BB170200
scaffold235.1	Mm_BB170200_02567	1926	3212	product=Steroid C26-monooxygenase	Mm_BB170200
scaffold24.1	Mm_BB170200_02592	10766	12442	product=putative ABC transporter ATP-binding protein/MT2552	Mm_BB170200
scaffold24.1	Mm_BB170200_02595	17851	18513	product=hypothetical protein	Mm_BB170200
scaffold25.1	Mm_BB170200_02676	12544	12750	product=hypothetical protein	Mm_BB170200
scaffold25.1	Mm_BB170200_02687	23038	23535	product=Thioesterase superfamily protein	Mm_BB170200
scaffold25.1	Mm_BB170200_02688	23608	24048	product=Polyketide cyclase / dehydrase and lipid transport	Mm_BB170200
scaffold25.1	Mm_BB170200_02697	33973	35187	product=mce related protein	Mm_BB170200
scaffold25.1	Mm_BB170200_02698	35181	36734	product=mce related protein	Mm_BB170200
scaffold25.1	Mm_BB170200_02702	39014	39808	product=hypothetical protein	Mm_BB170200
scaffold250.1	Mm_BB170200_02715	2572	3060	product=PE family protein	Mm_BB170200
scaffold251.1	Mm_BB170200_02716	173	715	product=hypothetical protein	Mm_BB170200
scaffold257.1	Mm_BB170200_02733	897	1127	product=hypothetical protein	Mm_BB170200
scaffold258.1	Mm_BB170200_02736	634	2109	product=Cobyric acid synthase	Mm_BB170200
scaffold258.1	Mm_BB170200_02737	2303	2623	product=hypothetical protein	Mm_BB170200
scaffold26.1	Mm_BB170200_02757	17883	18548	product=O-methyltransferase	Mm_BB170200
scaffold26.1	Mm_BB170200_02768	30288	30788	product=hypothetical protein	Mm_BB170200
scaffold26.1	Mm_BB170200_02773	36196	37236	product=Diacylglycerol acyltransferase/mycolyltransferase Ag85C precursor	Mm_BB170200
scaffold26.1	Mm_BB170200_02774	37589	38086	product=hypothetical protein	Mm_BB170200
scaffold26.1	Mm_BB170200_02775	38123	38578	product=putative enoyl-CoA hydratase 1	Mm_BB170200
scaffold26.1	Mm_BB170200_02777	40089	40721	product=Acetyltransferase (GNAT) family protein	Mm_BB170200
scaffold27.1	Mm_BB170200_02839	31071	31388	product=Methane monooxygenase regulatory protein B	Mm_BB170200
scaffold27.1	Mm_BB170200_02843	34523	34957	product=MarR family protein	Mm_BB170200
scaffold27.1	Mm_BB170200_02844	35091	36023	product=ethanol-active dehydrogenase/acetaldehyde-active reductase	Mm_BB170200
scaffold27.1	Mm_BB170200_02855	48401	49378	product=Haloalkane dehalogenase 3	Mm_BB170200
scaffold270.1	Mm_BB170200_02856	334	1476	product=hypothetical protein	Mm_BB170200
scaffold270.1	Mm_BB170200_02857	1496	2113	product=hypothetical protein	Mm_BB170200
scaffold272.1	Mm_BB170200_02859	205	1473	product=putative PPE family protein PPE42	Mm_BB170200
scaffold273.1	Mm_BB170200_02861	804	1295	product=hypothetical protein	Mm_BB170200
scaffold273.1	Mm_BB170200_02862	1437	2120	product=hypothetical protein	Mm_BB170200
scaffold274.1	Mm_BB170200_02864	1152	2096	product=Pentapeptide repeats (8 copies)	Mm_BB170200
scaffold278.1	Mm_BB170200_02873	1172	1588	product=Glyoxalase/Bleomycin resistance protein/Dioxygenase superfamily protein	Mm_BB170200
scaffold279.1	Mm_BB170200_02876	1411	1629	product=hypothetical protein	Mm_BB170200
scaffold279.1	Mm_BB170200_02877	1610	1801	product=hypothetical protein	Mm_BB170200
scaffold28.1	Mm_BB170200_02892	11410	12072	product=Neopullulanase 1 precursor	Mm_BB170200
scaffold28.1	Mm_BB170200_02898	17343	19442	product=hypothetical protein	Mm_BB170200
scaffold28.1	Mm_BB170200_02899	19564	21048	product=acetyl-CoA acetyltransferase	Mm_BB170200
scaffold28.1	Mm_BB170200_02900	21134	21778	product=Succinyl-CoA:(R)-benzylsuccinate CoA-transferase subunit BbsF	Mm_BB170200
scaffold28.1	Mm_BB170200_02914	35241	36200	product=Leucine carboxyl methyltransferase	Mm_BB170200
scaffold28.1	Mm_BB170200_02920	41178	41822	product=Urease accessory protein UreD	Mm_BB170200
scaffold28.1	Mm_BB170200_02921	41822	42493	product=Urease accessory protein UreG	Mm_BB170200
scaffold28.1	Mm_BB170200_02924	44872	45183	product=Urease subunit beta	Mm_BB170200
scaffold28.1	Mm_BB170200_02929	47900	48709	product=6-phosphogluconate dehydrogenase%2C NADP(+)-dependent%2C decarboxylating	Mm_BB170200
scaffold288.1	Mm_BB170200_02943	916	1758	product=hypothetical protein	Mm_BB170200
scaffold289.1	Mm_BB170200_02944	2	232	product=hypothetical protein	Mm_BB170200
scaffold29.1	Mm_BB170200_02951	11961	12650	product=Putative lipoprotein LppX precursor	Mm_BB170200
scaffold299.1	Mm_BB170200_02985	89	703	product=hypothetical protein	Mm_BB170200
scaffold3.1	Mm_BB170200_02996	9506	10240	product=putative ABC transporter ATP-binding protein/MT1014	Mm_BB170200
scaffold3.1	Mm_BB170200_02997	10234	12621	product=FtsX-like permease family protein	Mm_BB170200
scaffold3.1	Mm_BB170200_03018	33924	35075	product=GDP-mannose-dependent alpha-mannosyltransferase	Mm_BB170200
scaffold3.1	Mm_BB170200_03043	59755	60123	product=hypothetical protein	Mm_BB170200
scaffold3.1	Mm_BB170200_03044	60170	60322	product=hypothetical protein	Mm_BB170200
scaffold3.1	Mm_BB170200_03071	88944	90101	product=Membrane transport protein mmpL8	Mm_BB170200
scaffold30.1	Mm_BB170200_03112	25346	26347	product=Putative NAD(P)H nitroreductase/MT3217	Mm_BB170200
scaffold30.1	Mm_BB170200_03113	26393	27373	product=Silver exporting P-type ATPase	Mm_BB170200
scaffold30.1	Mm_BB170200_03121	33898	34674	product=putative enoyl-CoA hydratase echA8	Mm_BB170200
scaffold30.1	Mm_BB170200_03122	34674	35852	product=Glutaryl-CoA dehydrogenase	Mm_BB170200
scaffold30.1	Mm_BB170200_03123	35849	36877	product=Acryloyl-CoA reductase (NADH)	Mm_BB170200
scaffold303.1	Mm_BB170200_03140	133	699	product=hypothetical protein	Mm_BB170200
scaffold303.1	Mm_BB170200_03141	722	1309	product=hypothetical protein	Mm_BB170200
scaffold305.1	Mm_BB170200_03146	705	1280	product=HhH-GPD superfamily base excision DNA repair protein	Mm_BB170200
scaffold306.1	Mm_BB170200_03147	221	1222	product=Alpha/beta hydrolase family protein	Mm_BB170200
scaffold306.1	Mm_BB170200_03148	1282	2115	product=hypothetical protein	Mm_BB170200
scaffold307.1	Mm_BB170200_03150	578	1162	product=FKBP-type 22 kDa peptidyl-prolyl cis-trans isomerase	Mm_BB170200
scaffold31.1	Mm_BB170200_03178	39144	40358	product=hypothetical protein	Mm_BB170200
scaffold31.1	Mm_BB170200_03179	40339	41598	product=Spore germination protein GerE	Mm_BB170200
scaffold31.1	Mm_BB170200_03180	41728	44664	product=Lactate utilization protein A	Mm_BB170200
scaffold314.1	Mm_BB170200_03188	258	632	product=hypothetical protein	Mm_BB170200
scaffold314.1	Mm_BB170200_03189	660	1121	product=hypothetical protein	Mm_BB170200
scaffold316.1	Mm_BB170200_03191	466	633	product=hypothetical protein	Mm_BB170200
scaffold316.1	Mm_BB170200_03192	785	901	product=hypothetical protein	Mm_BB170200
scaffold319.1	Mm_BB170200_03196	136	357	product=hypothetical protein	Mm_BB170200
scaffold319.1	Mm_BB170200_03197	844	1011	product=hypothetical protein	Mm_BB170200
scaffold32.1	Mm_BB170200_03210	13916	14566	product=Putative succinyl-CoA transferase	Mm_BB170200
scaffold32.1	Mm_BB170200_03211	14584	14931	product=Glyoxalase-like domain protein	Mm_BB170200
scaffold32.1	Mm_BB170200_03215	18343	18555	product=hypothetical protein	Mm_BB170200
scaffold32.1	Mm_BB170200_03216	18670	18987	product=Dihydrolipoyl dehydrogenase	Mm_BB170200
scaffold32.1	Mm_BB170200_03219	20180	20644	product=Acireductone dioxygenase	Mm_BB170200
scaffold33.1	Mm_BB170200_03270	14336	15427	product=Type I restriction modification DNA specificity domain protein	Mm_BB170200
scaffold33.1	Mm_BB170200_03271	15384	16190	product=Thymidylate synthase ThyX	Mm_BB170200
scaffold33.1	Mm_BB170200_03277	21131	23740	product=DNA translocase SpoIIIE	Mm_BB170200
scaffold33.1	Mm_BB170200_03278	23752	24246	product=Amino-acid acetyltransferase	Mm_BB170200
scaffold33.1	Mm_BB170200_03279	24361	24930	product=Putative CDP-diacylglycerol--glycerol-3-phosphate 3-phosphatidyl-transferase 2	Mm_BB170200
scaffold33.1	Mm_BB170200_03300	43997	45157	product=Acyl-CoA dehydrogenase	Mm_BB170200
scaffold338.1	Mm_BB170200_03307	88	474	product=hypothetical protein	Mm_BB170200
scaffold339.1	Mm_BB170200_03308	378	818	product=hypothetical protein	Mm_BB170200
scaffold34.1	Mm_BB170200_03311	2396	3265	product=DJ-1/PfpI family protein	Mm_BB170200
scaffold344.1	Mm_BB170200_03351	434	667	product=hypothetical protein	Mm_BB170200
scaffold35.1	Mm_BB170200_03355	408	773	product=hypothetical protein	Mm_BB170200
scaffold35.1	Mm_BB170200_03359	9170	9763	product=Phthiodiolone/phenolphthiodiolone dimycocerosates ketoreductase	Mm_BB170200
scaffold35.1	Mm_BB170200_03362	11220	11912	product=Immunogenic protein MPT64 precursor	Mm_BB170200
scaffold35.1	Mm_BB170200_03366	14006	14692	product=DNA polymerase IV	Mm_BB170200
scaffold35.1	Mm_BB170200_03368	15949	17418	product=FAD-containing monooxygenase EthA	Mm_BB170200
scaffold35.1	Mm_BB170200_03369	17438	17935	product=Putative regulator of ribonuclease activity	Mm_BB170200
scaffold35.1	Mm_BB170200_03384	28407	29405	product=Prephenate dehydratase	Mm_BB170200
scaffold35.1	Mm_BB170200_03385	29402	30088	product=Putative phosphoserine phosphatase 2	Mm_BB170200
scaffold35.1	Mm_BB170200_03393	36617	38167	product=Putative Rieske 2Fe-2S iron-sulfur protein/MSMEI_6242	Mm_BB170200
scaffold35.1	Mm_BB170200_03396	39817	40524	product=1-acyl-sn-glycerol-3-phosphate acyltransferase	Mm_BB170200
scaffold351.1	Mm_BB170200_03401	16	774	product=hypothetical protein	Mm_BB170200
scaffold352.1	Mm_BB170200_03402	64	732	product=Dimodular nonribosomal peptide synthase	Mm_BB170200
scaffold354.1	Mm_BB170200_03403	104	712	product=hypothetical protein	Mm_BB170200
scaffold37.1	Mm_BB170200_03479	24263	25129	product=TVP38/TMEM64 family inner membrane protein YdjZ	Mm_BB170200
scaffold37.1	Mm_BB170200_03482	29476	30465	product=putative GTPase/MT1543	Mm_BB170200
scaffold37.1	Mm_BB170200_03483	30640	31815	product=Beta-lactamase	Mm_BB170200
scaffold37.1	Mm_BB170200_03485	32175	34079	product=hypothetical protein	Mm_BB170200
scaffold37.1	Mm_BB170200_03490	38726	39727	product=NAD dependent epimerase/dehydratase family protein	Mm_BB170200
scaffold37.1	Mm_BB170200_03491	39891	40064	product=hypothetical protein	Mm_BB170200
scaffold373.1	Mm_BB170200_03493	114	536	product=Membrane transport protein mmpL8	Mm_BB170200
scaffold38.1	Mm_BB170200_03520	34179	34934	product=5'-methylthioadenosine/S-adenosylhomocysteine nucleosidase	Mm_BB170200
scaffold38.1	Mm_BB170200_03521	35045	35869	product=hypothetical protein	Mm_BB170200
scaffold38.1	Mm_BB170200_03522	35866	36357	product=Bacterial regulatory proteins%2C tetR family	Mm_BB170200
scaffold38.1	Mm_BB170200_03523	36527	37387	product=3-alpha-hydroxysteroid dehydrogenase/carbonyl reductase	Mm_BB170200
scaffold38.1	Mm_BB170200_03524	37457	38071	product=hypothetical protein	Mm_BB170200
scaffold38.1	Mm_BB170200_03525	38096	38734	product=hypothetical protein	Mm_BB170200
scaffold39.1	Mm_BB170200_03536	7280	7429	product=NADPH-ferredoxin reductase FprA	Mm_BB170200
scaffold39.1	Mm_BB170200_03537	7507	8445	product=HTH-type transcriptional activator CmpR	Mm_BB170200
scaffold39.1	Mm_BB170200_03552	27243	28649	product=putative diacyglycerol O-acyltransferase tgs1	Mm_BB170200
scaffold4.1	Mm_BB170200_03571	7051	7293	product=50S ribosomal protein L29	Mm_BB170200
scaffold4.1	Mm_BB170200_03576	11836	12774	product=hypothetical protein	Mm_BB170200
scaffold4.1	Mm_BB170200_03591	21089	21991	product=Putative S-adenosyl-L-methionine-dependent methyltransferase	Mm_BB170200
scaffold4.1	Mm_BB170200_03594	23865	24551	product=hypothetical protein	Mm_BB170200
scaffold4.1	Mm_BB170200_03596	25203	25883	product=putative methyltransferase YcgJ	Mm_BB170200
scaffold4.1	Mm_BB170200_03633	58084	58779	product=Cutinase	Mm_BB170200
scaffold4.1	Mm_BB170200_03651	78533	79375	product=hypothetical protein	Mm_BB170200
scaffold4.1	Mm_BB170200_03655	83112	84278	product=Alanine racemase	Mm_BB170200
scaffold40.1	Mm_BB170200_03676	12497	13351	product=hypothetical protein	Mm_BB170200
scaffold40.1	Mm_BB170200_03701	34196	35716	product=ESX-1 secretion-associated protein EspB	Mm_BB170200
scaffold40.1	Mm_BB170200_03704	36614	37228	product=ESX-1 secretion-associated protein EspD	Mm_BB170200
scaffold40.1	Mm_BB170200_03705	37310	37624	product=hypothetical protein	Mm_BB170200
scaffold40.1	Mm_BB170200_03706	37700	38209	product=hypothetical protein	Mm_BB170200
scaffold42.1	Mm_BB170200_03743	39	263	product=hypothetical protein	Mm_BB170200
scaffold42.1	Mm_BB170200_03744	284	2602	product=Vault protein inter-alpha-trypsin	Mm_BB170200
scaffold42.1	Mm_BB170200_03759	15988	21210	product=Phenolphthiocerol synthesis polyketide synthase type I Pks15/1	Mm_BB170200
scaffold42.1	Mm_BB170200_03760	21217	25767	product=Long-chain-fatty-acid--AMP ligase FadD28	Mm_BB170200
scaffold42.1	Mm_BB170200_03762	26015	27457	product=putative FAD-linked oxidoreductase YvdP	Mm_BB170200
scaffold42.1	Mm_BB170200_03763	27711	28127	product=hypothetical protein	Mm_BB170200
scaffold42.1	Mm_BB170200_03764	28131	28424	product=hypothetical protein	Mm_BB170200
scaffold42.1	Mm_BB170200_03765	28421	29266	product=Bifunctional protein FolD protein	Mm_BB170200
scaffold42.1	Mm_BB170200_03766	29374	30567	product=NADH oxidase	Mm_BB170200
scaffold42.1	Mm_BB170200_03767	30609	30809	product=hypothetical protein	Mm_BB170200
scaffold42.1	Mm_BB170200_03768	30944	33565	product=ABC transporter ATP-binding/permease protein	Mm_BB170200
scaffold42.1	Mm_BB170200_03769	33590	35428	product=ABC transporter ATP-binding/permease protein	Mm_BB170200
scaffold42.1	Mm_BB170200_03770	35625	36116	product=ABC transporter ATP-binding/permease protein	Mm_BB170200
scaffold42.1	Mm_BB170200_03771	36160	37380	product=hypothetical protein	Mm_BB170200
scaffold43.1	Mm_BB170200_03772	499	672	product=hypothetical protein	Mm_BB170200
scaffold43.1	Mm_BB170200_03773	801	2789	product=putative PPE family protein PPE42	Mm_BB170200
scaffold43.1	Mm_BB170200_03774	2906	3559	product=Bacterial regulatory proteins%2C tetR family	Mm_BB170200
scaffold43.1	Mm_BB170200_03775	3549	4985	product=Alcohol dehydrogenase [acceptor]	Mm_BB170200
scaffold43.1	Mm_BB170200_03776	4994	6406	product=Putative glycosyltransferase EpsH	Mm_BB170200
scaffold43.1	Mm_BB170200_03777	6403	7155	product=Creatinine amidohydrolase	Mm_BB170200
scaffold43.1	Mm_BB170200_03778	7310	8482	product=L-lactate dehydrogenase [cytochrome]	Mm_BB170200
scaffold43.1	Mm_BB170200_03779	8485	9660	product=Antilisterial bacteriocin subtilosin biosynthesis protein AlbA	Mm_BB170200
scaffold43.1	Mm_BB170200_03780	9657	9986	product=hypothetical protein	Mm_BB170200
scaffold43.1	Mm_BB170200_03781	9971	10063	product=hypothetical protein	Mm_BB170200
scaffold43.1	Mm_BB170200_03782	10221	10814	product=DNA-binding transcriptional repressor AcrR	Mm_BB170200
scaffold43.1	Mm_BB170200_03783	10935	11876	product=hypothetical protein	Mm_BB170200
scaffold43.1	Mm_BB170200_03784	11974	13179	product=Rhodocoxin reductase	Mm_BB170200
scaffold43.1	Mm_BB170200_03785	13222	13329	product=putative NAD-dependent oxidoreductase	Mm_BB170200
scaffold43.1	Mm_BB170200_03786	13329	13967	product=putative NAD-dependent oxidoreductase	Mm_BB170200
scaffold43.1	Mm_BB170200_03787	14180	14449	product=hypothetical protein	Mm_BB170200
scaffold43.1	Mm_BB170200_03788	14449	14988	product=hypothetical protein	Mm_BB170200
scaffold43.1	Mm_BB170200_03789	15238	16428	product=Elongation factor Tu	Mm_BB170200
scaffold43.1	Mm_BB170200_03790	16478	16696	product=hypothetical protein	Mm_BB170200
scaffold43.1	Mm_BB170200_03791	16615	18720	product=Elongation factor G	Mm_BB170200
scaffold43.1	Mm_BB170200_03792	18801	19271	product=30S ribosomal protein S7	Mm_BB170200
scaffold43.1	Mm_BB170200_03793	19271	19645	product=30S ribosomal protein S12	Mm_BB170200
scaffold43.1	Mm_BB170200_03794	20021	20668	product=Tetracycline repressor protein class H	Mm_BB170200
scaffold43.1	Mm_BB170200_03795	20932	21309	product=hypothetical protein	Mm_BB170200
scaffold43.1	Mm_BB170200_03796	21359	21835	product=hypothetical protein	Mm_BB170200
scaffold43.1	Mm_BB170200_03797	21885	22394	product=hypothetical protein	Mm_BB170200
scaffold43.1	Mm_BB170200_03798	22569	22997	product=Putative membrane protein mmpS4	Mm_BB170200
scaffold43.1	Mm_BB170200_03799	22994	25894	product=Membrane transport protein mmpL8	Mm_BB170200
scaffold43.1	Mm_BB170200_03800	25951	26724	product=putative enoyl-CoA hydratase echA8	Mm_BB170200
scaffold43.1	Mm_BB170200_03801	26721	27452	product=hypothetical protein	Mm_BB170200
scaffold43.1	Mm_BB170200_03802	27466	28404	product=Hydroxycinnamoyl-CoA hydratase-lyase	Mm_BB170200
scaffold43.1	Mm_BB170200_03803	28413	30041	product=Putative acyl-CoA dehydrogenase AidB	Mm_BB170200
scaffold43.1	Mm_BB170200_03805	31016	31774	product=putative endonuclease 4	Mm_BB170200
scaffold44.1	Mm_BB170200_03822	8173	8985	product=hypothetical protein	Mm_BB170200
scaffold44.1	Mm_BB170200_03823	9003	9908	product=Putative S-adenosyl-L-methionine-dependent methyltransferase	Mm_BB170200
scaffold44.1	Mm_BB170200_03834	18246	19232	product=Phosphate import ATP-binding protein PstB 3	Mm_BB170200
scaffold44.1	Mm_BB170200_03835	19252	20160	product=Phosphate transport system permease protein PstA	Mm_BB170200
scaffold45.1	Mm_BB170200_03856	9004	9879	product=AAA domain (dynein-related subfamily)	Mm_BB170200
scaffold45.1	Mm_BB170200_03872	26888	27763	product=ComE operon protein 1	Mm_BB170200
scaffold45.1	Mm_BB170200_03873	27781	29346	product=Competence protein	Mm_BB170200
scaffold45.1	Mm_BB170200_03878	33460	34299	product=Protein-glutamine gamma-glutamyltransferase	Mm_BB170200
scaffold48.1	Mm_BB170200_03957	12827	13909	product=Anaerobic sulfatase-maturating enzyme	Mm_BB170200
scaffold48.1	Mm_BB170200_03958	14153	15574	product=Short-chain fatty acids transporter	Mm_BB170200
scaffold48.1	Mm_BB170200_03963	18658	19512	product=Alpha/beta hydrolase family protein	Mm_BB170200
scaffold48.1	Mm_BB170200_03964	19544	20020	product=SnoaL-like domain protein	Mm_BB170200
scaffold48.1	Mm_BB170200_03974	29603	30826	product=Arylsulfatase	Mm_BB170200
scaffold48.1	Mm_BB170200_03975	30827	31882	product=Arylsulfatase	Mm_BB170200
scaffold49.1	Mm_BB170200_03988	12053	12592	product=hypothetical protein	Mm_BB170200
scaffold5.1	Mm_BB170200_04050	53397	53717	product=5-hydroxyisourate hydrolase precursor	Mm_BB170200
scaffold5.1	Mm_BB170200_04051	53717	54541	product=xanthine dehydrogenase subunit XdhB	Mm_BB170200
scaffold5.1	Mm_BB170200_04052	54538	57240	product=Xanthine dehydrogenase molybdenum-binding subunit	Mm_BB170200
scaffold5.1	Mm_BB170200_04053	57224	58390	product=FAD-dependent urate hydroxylase	Mm_BB170200
scaffold5.1	Mm_BB170200_04055	58694	59422	product=hypothetical protein	Mm_BB170200
scaffold5.1	Mm_BB170200_04061	64027	65469	product=hypothetical protein	Mm_BB170200
scaffold5.1	Mm_BB170200_04062	65471	65890	product=Nuclear transport factor 2 (NTF2) domain protein	Mm_BB170200
scaffold50.1	Mm_BB170200_04088	7252	8385	product=Sporulation initiation inhibitor protein Soj	Mm_BB170200
scaffold50.1	Mm_BB170200_04092	10982	11290	product=Putative membrane protein insertion efficiency factor	Mm_BB170200
scaffold50.1	Mm_BB170200_04103	24603	25364	product=HTH-type transcriptional activator TipA	Mm_BB170200
scaffold51.1	Mm_BB170200_04123	13161	13535	product=FK506-binding protein	Mm_BB170200
scaffold52.1	Mm_BB170200_04164	22135	23160	product=hypothetical protein	Mm_BB170200
scaffold54.1	Mm_BB170200_04210	5913	6947	product=Fructose-bisphosphate aldolase	Mm_BB170200
scaffold54.1	Mm_BB170200_04235	29612	30502	product=Aldose 1-epimerase	Mm_BB170200
scaffold55.1	Mm_BB170200_04236	71	1231	product=hypothetical protein	Mm_BB170200
scaffold55.1	Mm_BB170200_04238	2938	3771	product=putative enoyl-CoA hydratase echA8	Mm_BB170200
scaffold55.1	Mm_BB170200_04239	3827	4924	product=hypothetical protein	Mm_BB170200
scaffold55.1	Mm_BB170200_04240	4927	5157	product=PE family protein	Mm_BB170200
scaffold55.1	Mm_BB170200_04241	5303	6367	product=Oxalate decarboxylase OxdC	Mm_BB170200
scaffold55.1	Mm_BB170200_04242	6664	7485	product=Leucine carboxyl methyltransferase	Mm_BB170200
scaffold55.1	Mm_BB170200_04261	28311	28838	product=Endoglucanase E-4 precursor	Mm_BB170200
scaffold56.1	Mm_BB170200_04295	28528	29799	product=hypothetical protein	Mm_BB170200
scaffold57.1	Mm_BB170200_04296	845	2758	product=1-deoxy-D-xylulose-5-phosphate synthase	Mm_BB170200
scaffold57.1	Mm_BB170200_04297	2911	3405	product=CBS domain protein	Mm_BB170200
scaffold57.1	Mm_BB170200_04321	24057	24500	product=Enamine/imine deaminase	Mm_BB170200
scaffold57.1	Mm_BB170200_04322	24428	25069	product=hypothetical protein	Mm_BB170200
scaffold57.1	Mm_BB170200_04325	26464	26874	product=hypothetical protein	Mm_BB170200
scaffold59.1	Mm_BB170200_04359	2102	3019	product=Inner membrane protein YedI	Mm_BB170200
scaffold59.1	Mm_BB170200_04366	9710	10108	product=hypothetical protein	Mm_BB170200
scaffold59.1	Mm_BB170200_04370	12826	13374	product=Sulfatase	Mm_BB170200
scaffold59.1	Mm_BB170200_04371	13367	13786	product=Polyketide cyclase / dehydrase and lipid transport	Mm_BB170200
scaffold6.1	Mm_BB170200_04411	22094	22681	product=Nucleoid occlusion factor SlmA	Mm_BB170200
scaffold6.1	Mm_BB170200_04431	43728	44231	product=MarR family protein	Mm_BB170200
scaffold6.1	Mm_BB170200_04432	44342	45550	product=Beta-lactamase	Mm_BB170200
scaffold60.1	Mm_BB170200_04473	3986	4522	product=ESX-1 secretion-associated protein EspD	Mm_BB170200
scaffold60.1	Mm_BB170200_04474	4616	4930	product=ESX-1 secretion-associated protein EspC	Mm_BB170200
scaffold61.1	Mm_BB170200_04503	4209	4910	product=hypothetical protein	Mm_BB170200
scaffold61.1	Mm_BB170200_04504	4907	6250	product=Sulfoxide reductase catalytic subunit YedY	Mm_BB170200
scaffold61.1	Mm_BB170200_04505	6252	6770	product=hypothetical protein	Mm_BB170200
scaffold61.1	Mm_BB170200_04517	20350	21159	product=putative enoyl-CoA hydratase echA8	Mm_BB170200
scaffold62.1	Mm_BB170200_04532	11400	12098	product=Bacterial regulatory proteins%2C tetR family	Mm_BB170200
scaffold62.1	Mm_BB170200_04544	25587	26303	product=hypothetical protein	Mm_BB170200
scaffold62.1	Mm_BB170200_04546	28774	29073	product=hypothetical protein	Mm_BB170200
scaffold63.1	Mm_BB170200_04548	217	1677	product=mce related protein	Mm_BB170200
scaffold63.1	Mm_BB170200_04554	6573	8030	product=mce related protein	Mm_BB170200
scaffold63.1	Mm_BB170200_04556	8771	9586	product=Glutamate racemase	Mm_BB170200
scaffold65.1	Mm_BB170200_04606	4793	6007	product=Arginine biosynthesis bifunctional protein ArgJ	Mm_BB170200
scaffold65.1	Mm_BB170200_04607	6004	6885	product=Acetylglutamate kinase	Mm_BB170200
scaffold65.1	Mm_BB170200_04616	19369	19905	product=Phenolphthiocerol synthesis polyketide synthase type I Pks15/1	Mm_BB170200
scaffold65.1	Mm_BB170200_04617	19926	26270	product=Phenolphthiocerol synthesis polyketide synthase type I Pks15/1	Mm_BB170200
scaffold66.1	Mm_BB170200_04620	261	530	product=hypothetical protein	Mm_BB170200
scaffold66.1	Mm_BB170200_04635	13811	14551	product=Cutinase	Mm_BB170200
scaffold66.1	Mm_BB170200_04636	14576	14917	product=hypothetical protein	Mm_BB170200
scaffold67.1	Mm_BB170200_04667	111	389	product=Pyrimidine-specific ribonucleoside hydrolase RihA	Mm_BB170200
scaffold67.1	Mm_BB170200_04687	21736	22311	product=ECF RNA polymerase sigma factor SigD	Mm_BB170200
scaffold67.1	Mm_BB170200_04689	23816	24124	product=Redox-responsive transcriptional regulator WhiB3	Mm_BB170200
scaffold68.1	Mm_BB170200_04694	4903	5373	product=hypothetical protein	Mm_BB170200
scaffold68.1	Mm_BB170200_04695	5629	6618	product=D-cysteine desulfhydrase	Mm_BB170200
scaffold68.1	Mm_BB170200_04712	24759	25340	product=3-phenylpropionate/cinnamic acid dioxygenase ferredoxin--NAD(+) reductase component	Mm_BB170200
scaffold68.1	Mm_BB170200_04713	25383	26651	product=Biotin biosynthesis cytochrome P450	Mm_BB170200
scaffold69.1	Mm_BB170200_04716	360	1685	product=Succinyl-diaminopimelate desuccinylase	Mm_BB170200
scaffold69.1	Mm_BB170200_04717	1686	2180	product=Putative peroxiredoxin/MT2597	Mm_BB170200
scaffold69.1	Mm_BB170200_04718	2267	2494	product=hypothetical protein	Mm_BB170200
scaffold69.1	Mm_BB170200_04720	3332	4345	product=hypothetical protein	Mm_BB170200
scaffold69.1	Mm_BB170200_04721	4538	5422	product=Diacylglycerol acyltransferase	Mm_BB170200
scaffold69.1	Mm_BB170200_04741	20982	22337	product=AAA-like domain protein	Mm_BB170200
scaffold69.1	Mm_BB170200_04742	22341	23147	product=NADP-dependent 3-hydroxy acid dehydrogenase YdfG	Mm_BB170200
scaffold7.1	Mm_BB170200_04750	4542	5231	product=3-oxoacyl-[acyl-carrier-protein] reductase FabG	Mm_BB170200
scaffold7.1	Mm_BB170200_04751	5369	6169	product=HpcH/HpaI aldolase/citrate lyase family protein	Mm_BB170200
scaffold7.1	Mm_BB170200_04752	6338	8158	product=Acetolactate synthase isozyme 2 large subunit	Mm_BB170200
scaffold7.1	Mm_BB170200_04753	8155	9126	product=hypothetical protein	Mm_BB170200
scaffold7.1	Mm_BB170200_04783	43093	43728	product=Membrane-bound lysozyme-inhibitor of c-type lysozyme	Mm_BB170200
scaffold7.1	Mm_BB170200_04787	46405	46536	product=Toxin/MT0934	Mm_BB170200
scaffold7.1	Mm_BB170200_04795	56407	56943	product=Pyridoxamine 5'-phosphate oxidase	Mm_BB170200
scaffold70.1	Mm_BB170200_04822	9897	10757	product=putative phospholipid ABC transporter permease protein MlaE	Mm_BB170200
scaffold70.1	Mm_BB170200_04828	15282	16010	product=hypothetical protein	Mm_BB170200
scaffold70.1	Mm_BB170200_04831	17265	18773	product=L-2%2C4-diaminobutyrate decarboxylase	Mm_BB170200
scaffold70.1	Mm_BB170200_04833	20119	21216	product=Fatty acid desaturase	Mm_BB170200
scaffold70.1	Mm_BB170200_04834	21213	22193	product=3 beta-hydroxysteroid dehydrogenase/Delta 5-->4-isomerase	Mm_BB170200
scaffold70.1	Mm_BB170200_04838	25552	26358	product=Mannan-binding protein	Mm_BB170200
scaffold73.1	Mm_BB170200_04892	7422	8585	product=Acyl-CoA dehydrogenase fadE12	Mm_BB170200
scaffold73.1	Mm_BB170200_04911	25793	26587	product=hypothetical protein	Mm_BB170200
scaffold74.1	Mm_BB170200_04915	3850	4638	product=Putative diacyglycerol O-acyltransferase/MT3848	Mm_BB170200
scaffold74.1	Mm_BB170200_04916	4648	5208	product=Putative diacyglycerol O-acyltransferase/MT3848	Mm_BB170200
scaffold74.1	Mm_BB170200_04925	17210	17959	product=3-oxoacyl-[acyl-carrier-protein] reductase FabG	Mm_BB170200
scaffold75.1	Mm_BB170200_04947	12335	13183	product=putative HTH-type transcriptional regulator YybR	Mm_BB170200
scaffold75.1	Mm_BB170200_04956	21007	21660	product=HTH-type transcriptional regulator EthR	Mm_BB170200
scaffold75.1	Mm_BB170200_04957	21733	22608	product=Putative oxidoreductase SadH	Mm_BB170200
scaffold75.1	Mm_BB170200_04958	22649	23251	product=Bacterial regulatory proteins%2C tetR family	Mm_BB170200
scaffold75.1	Mm_BB170200_04959	23342	23899	product=FMN-dependent NADPH-azoreductase	Mm_BB170200
scaffold75.1	Mm_BB170200_04960	24382	25371	product=putative PPE family protein PPE42	Mm_BB170200
scaffold76.1	Mm_BB170200_04964	1413	2828	product=Serine hydroxymethyltransferase 1	Mm_BB170200
scaffold77.1	Mm_BB170200_05002	13095	13511	product=Hypoxic response protein 1	Mm_BB170200
scaffold77.1	Mm_BB170200_05003	13570	14838	product=Amidohydrolase	Mm_BB170200
scaffold77.1	Mm_BB170200_05004	14886	15461	product=Decarboxylase NovR	Mm_BB170200
scaffold78.1	Mm_BB170200_05031	15727	16902	product=Acryloyl-CoA reductase (NADH)	Mm_BB170200
scaffold78.1	Mm_BB170200_05032	17003	18367	product=1%2C8-cineole 2-endo-monooxygenase	Mm_BB170200
scaffold78.1	Mm_BB170200_05033	18382	18600	product=Ferredoxin-2	Mm_BB170200
scaffold8.1	Mm_BB170200_05079	16626	18221	product=putative propionyl-CoA carboxylase beta chain 5	Mm_BB170200
scaffold8.1	Mm_BB170200_05080	18271	19419	product=Acyl-CoA dehydrogenase	Mm_BB170200
scaffold8.1	Mm_BB170200_05081	19416	21128	product=hypothetical protein	Mm_BB170200
scaffold8.1	Mm_BB170200_05099	34435	35445	product=Tyrosine-protein kinase YwqD	Mm_BB170200
scaffold8.1	Mm_BB170200_05126	60220	61428	product=Arginine deiminase	Mm_BB170200
scaffold8.1	Mm_BB170200_05127	61425	62981	product=putative dolichyl-phosphate-mannose--protein mannosyltransferase	Mm_BB170200
scaffold80.1	Mm_BB170200_05141	139	2433	product=Membrane transport protein mmpL8	Mm_BB170200
scaffold80.1	Mm_BB170200_05142	2347	3678	product=Nitrilotriacetate monooxygenase component A	Mm_BB170200
scaffold80.1	Mm_BB170200_05143	3675	4793	product=Limonene 1%2C2-monooxygenase	Mm_BB170200
scaffold80.1	Mm_BB170200_05144	4790	5896	product=Nitrilotriacetate monooxygenase component A	Mm_BB170200
scaffold80.1	Mm_BB170200_05145	5893	6399	product=putative acetyltransferase	Mm_BB170200
scaffold80.1	Mm_BB170200_05146	6430	6558	product=hypothetical protein	Mm_BB170200
scaffold80.1	Mm_BB170200_05147	6573	6953	product=hypothetical protein	Mm_BB170200
scaffold80.1	Mm_BB170200_05148	6989	8176	product=Acyl-CoA dehydrogenase	Mm_BB170200
scaffold80.1	Mm_BB170200_05149	8188	9066	product=Acyl-CoA dehydrogenase	Mm_BB170200
scaffold80.1	Mm_BB170200_05150	9411	10625	product=D-alanyl-D-alanine carboxypeptidase precursor	Mm_BB170200
scaffold80.1	Mm_BB170200_05151	10629	11279	product=hypothetical protein	Mm_BB170200
scaffold80.1	Mm_BB170200_05152	11645	13159	product=Glycine/sarcosine/dimethylglycine N-methyltransferase	Mm_BB170200
scaffold80.1	Mm_BB170200_05153	13156	13644	product=Aspartate 1-decarboxylase precursor	Mm_BB170200
scaffold80.1	Mm_BB170200_05154	13644	14777	product=Gamma-butyrobetaine dioxygenase	Mm_BB170200
scaffold80.1	Mm_BB170200_05155	14774	16747	product=Choline/Carnitine o-acyltransferase	Mm_BB170200
scaffold80.1	Mm_BB170200_05156	16757	17947	product=putative transport protein HsrA	Mm_BB170200
scaffold80.1	Mm_BB170200_05157	18591	20006	product=NADH dehydrogenase	Mm_BB170200
scaffold80.1	Mm_BB170200_05158	20061	21299	product=O-succinylhomoserine sulfhydrylase	Mm_BB170200
scaffold80.1	Mm_BB170200_05159	21387	21773	product=hypothetical protein	Mm_BB170200
scaffold80.1	Mm_BB170200_05160	21812	22846	product=Phosphoribosylglycinamide formyltransferase 2	Mm_BB170200
scaffold80.1	Mm_BB170200_05161	22862	23149	product=Phosphoribosylglycinamide formyltransferase 2	Mm_BB170200
scaffold80.1	Mm_BB170200_05162	23248	23925	product=hypothetical protein	Mm_BB170200
scaffold80.1	Mm_BB170200_05163	24081	24197	product=hypothetical protein	Mm_BB170200
scaffold80.1	Mm_BB170200_05164	24299	24949	product=hypothetical protein	Mm_BB170200
scaffold81.1	Mm_BB170200_05165	110	2206	product=hypothetical protein	Mm_BB170200
scaffold81.1	Mm_BB170200_05166	2421	4664	product=Putative esterase	Mm_BB170200
scaffold81.1	Mm_BB170200_05167	4701	5828	product=Xaa-Pro dipeptidase	Mm_BB170200
scaffold81.1	Mm_BB170200_05168	5952	6908	product=DNA polymerase I	Mm_BB170200
scaffold81.1	Mm_BB170200_05180	19312	19674	product=hypothetical protein	Mm_BB170200
scaffold81.1	Mm_BB170200_05181	19805	20989	product=hypothetical protein	Mm_BB170200
scaffold81.1	Mm_BB170200_05182	20952	21623	product=hypothetical protein	Mm_BB170200
scaffold82.1	Mm_BB170200_05188	2290	2454	product=hypothetical protein	Mm_BB170200
scaffold82.1	Mm_BB170200_05189	2745	3212	product=hypothetical protein	Mm_BB170200
scaffold84.1	Mm_BB170200_05227	4	285	product=Putative ESAT-6-like protein 7	Mm_BB170200
scaffold84.1	Mm_BB170200_05251	22594	23385	product=putative cobalt transporter subunit (CbtA)	Mm_BB170200
scaffold84.1	Mm_BB170200_05252	23393	23926	product=Phosphoserine phosphatase 1	Mm_BB170200
scaffold85.1	Mm_BB170200_05262	11628	12068	product=RDD family protein	Mm_BB170200
scaffold85.1	Mm_BB170200_05263	12168	13334	product=Cystathionine gamma-synthase	Mm_BB170200
scaffold86.1	Mm_BB170200_05282	8025	10130	product=Serine/threonine-protein kinase PknD	Mm_BB170200
scaffold86.1	Mm_BB170200_05283	10158	11060	product=Phosphate transport system permease protein PstA	Mm_BB170200
scaffold86.1	Mm_BB170200_05287	14307	15395	product=hypothetical protein	Mm_BB170200
scaffold87.1	Mm_BB170200_05309	12570	13820	product=3-oxoacyl-[acyl-carrier-protein] synthase 1	Mm_BB170200
scaffold87.1	Mm_BB170200_05310	13902	15155	product=3-oxoacyl-[acyl-carrier-protein] synthase 2	Mm_BB170200
scaffold87.1	Mm_BB170200_05313	19181	19750	product=Bacterial regulatory proteins%2C tetR family	Mm_BB170200
scaffold88.1	Mm_BB170200_05323	3783	4241	product=hypothetical protein	Mm_BB170200
scaffold89.1	Mm_BB170200_05344	1986	2546	product=Peptidyl-tRNA hydrolase	Mm_BB170200
scaffold89.1	Mm_BB170200_05345	2574	3218	product=50S ribosomal protein L25	Mm_BB170200
scaffold89.1	Mm_BB170200_05346	3448	4329	product=3-oxoacyl-[acyl-carrier-protein] reductase FabG	Mm_BB170200
scaffold89.1	Mm_BB170200_05352	8363	8992	product=Biofilm operon icaADBC HTH-type negative transcriptional regulator IcaR	Mm_BB170200
scaffold89.1	Mm_BB170200_05362	19725	21269	product=putative sensor histidine kinase TcrY	Mm_BB170200
scaffold89.1	Mm_BB170200_05363	21277	22041	product=putative transcriptional regulatory protein TcrX	Mm_BB170200
scaffold9.1	Mm_BB170200_05364	729	1070	product=Alpha/beta hydrolase family protein	Mm_BB170200
scaffold9.1	Mm_BB170200_05372	9652	10230	product=hypothetical protein	Mm_BB170200
scaffold9.1	Mm_BB170200_05373	10375	10578	product=putative cold shock protein A	Mm_BB170200
scaffold9.1	Mm_BB170200_05374	10827	13142	product=ATP-dependent RNA helicase SrmB	Mm_BB170200
scaffold9.1	Mm_BB170200_05375	13634	14665	product=hypothetical protein	Mm_BB170200
scaffold9.1	Mm_BB170200_05376	14674	14997	product=hypothetical protein	Mm_BB170200
scaffold9.1	Mm_BB170200_05377	15029	15295	product=hypothetical protein	Mm_BB170200
scaffold9.1	Mm_BB170200_05378	15352	15552	product=hypothetical protein	Mm_BB170200
scaffold9.1	Mm_BB170200_05379	15577	16179	product=Bacterial type II secretion system protein F domain protein	Mm_BB170200
scaffold9.1	Mm_BB170200_05380	16205	16993	product=hypothetical protein	Mm_BB170200
scaffold9.1	Mm_BB170200_05381	16990	18159	product=Putative conjugal transfer protein/MT3759	Mm_BB170200
scaffold9.1	Mm_BB170200_05382	18156	19217	product=hypothetical protein	Mm_BB170200
scaffold9.1	Mm_BB170200_05384	19738	20595	product=Phosphoserine phosphatase	Mm_BB170200
scaffold9.1	Mm_BB170200_05385	20715	20963	product=hypothetical protein	Mm_BB170200
scaffold9.1	Mm_BB170200_05386	21088	21858	product=hypothetical protein	Mm_BB170200
scaffold9.1	Mm_BB170200_05387	21870	23525	product=Glutathione import ATP-binding protein GsiA	Mm_BB170200
scaffold9.1	Mm_BB170200_05388	23522	24385	product=Oligopeptide transport system permease protein OppC	Mm_BB170200
scaffold9.1	Mm_BB170200_05389	24378	25304	product=Dipeptide transport system permease protein DppB	Mm_BB170200
scaffold9.1	Mm_BB170200_05391	27137	29092	product=Acetyl-coenzyme A synthetase	Mm_BB170200
scaffold9.1	Mm_BB170200_05392	29101	29799	product=hypothetical protein	Mm_BB170200
scaffold9.1	Mm_BB170200_05405	38718	39878	product=Arsenical pump-driving ATPase	Mm_BB170200
scaffold9.1	Mm_BB170200_05408	43223	44236	product=phosphodiesterase YaeI	Mm_BB170200
scaffold9.1	Mm_BB170200_05421	51753	52379	product=Stage II sporulation protein E (SpoIIE)	Mm_BB170200
scaffold9.1	Mm_BB170200_05422	52376	54604	product=Phosphoserine phosphatase RsbU	Mm_BB170200
scaffold9.1	Mm_BB170200_05428	59268	62555	product=Antiseptic resistance protein	Mm_BB170200
scaffold9.1	Mm_BB170200_05429	62597	63247	product=HTH-type transcriptional regulator BetI	Mm_BB170200
scaffold9.1	Mm_BB170200_05434	67407	68378	product=Polysulphide reductase%2C NrfD	Mm_BB170200
scaffold90.1	Mm_BB170200_05455	9174	10451	product=Serine hydroxymethyltransferase 2	Mm_BB170200
scaffold90.1	Mm_BB170200_05456	10448	10852	product=Glycine cleavage system H protein	Mm_BB170200
scaffold90.1	Mm_BB170200_05457	10899	14930	product=Glycine dehydrogenase (decarboxylating)	Mm_BB170200
scaffold90.1	Mm_BB170200_05459	15500	16870	product=Benzene 1%2C2-dioxygenase subunit alpha	Mm_BB170200
scaffold90.1	Mm_BB170200_05461	18806	19183	product=Anti-sigma-F factor antagonist RsfB	Mm_BB170200
scaffold90.1	Mm_BB170200_05462	19473	20522	product=FtsX-like permease family protein	Mm_BB170200
scaffold91.1	Mm_BB170200_05475	12394	13680	product=Stearoyl-CoA 9-desaturase	Mm_BB170200

[truncated: 11 more sheets: uniqueGenes_Mm_Davis, uniqueGenes_Mm_DE4576, uniqueGenes_Mm_DL240490, uniqueGenes_MME11, uniqueGenes_MMEU, uniqueGenes_Mm_KST, uniqueGenes_MMMB2, uniqueGenes_Mm_MSS4, uniqueGenes_Mm_VIMS, uniqueGenes_MSS2, uniqueGenes_NCTC2275]
